# Supplementary material for: filoVision – using deep learning and tip markers to automate filopodia analysis
Source: J Cell Sci. 2024 Feb 27;137(4):jcs261274. doi: 10.1242/jcs.261274 (PMC10941656; doi:10.1242/jcs.261274)
Supplement: Table S1. — Table listing several prominent filopodia analysis tools along with their analysis goals, strengths, and limitations for comparison with filoVision. Potential users should look at this table to determine the best analysis tool for their specific use case. [file joces-137-261274-TableS1.xlsx]

## Sheet: Sheet1
	filoVision	FiloQuant	Filopodyan	FiloDetect	CellGeo	ADAPT	Re-Track	U-shape 3D
Primary goal	Cell body, filopodia, and tip protein measurements emphasizing automation, reproducibility, and adaptation to diverse cell types and user data, lone tip marker with option of including actin label	Protrusions single cell or sheets, actin label	Filopodia dynamics, membrane and tip marker	Filo measurements, actin label	Filo dynamics, actin label	Cell migration and protrusions, actin label	Filopodia retraction and protrusion, actin label	Deconvoluted 3D cell morphology, actin label
Proprietary software required	No	No	No	MATLAB	MATLAB	No	No	MATLAB
Primary visualization method (label)	Filopodia tip marker alone (filoTips) or combined with actin label (filoSkeleton)	Actin	Filopodia tip combined with membrane marker	Actin	Actin	Actin	Actin label	Actin
Filopodia measurements with solely a tip marker	Yes (filoTips)	No	No	No	No	No	No	No
Single image analysis	Yes	Yes	Yes	Yes	No	No	No	Yes
Single cell analysis	Yes	Yes	Yes	Yes	Yes	Yes	Yes	Yes
Multiple cell analysis (simultaneous, single frame)	Yes	No	No	No	No	Not for filopodia analysis	No	No
Cell sheet analysis	No	Yes	No	No	No	No	No	No
Filopodia tracking	Next planned expansion: Tip tracking	Yes	Yes (and shape metrics)	No	Yes	Yes	Yes	Yes
Filopodia number and length measurements	Yes (filoTips: euclidean distance between tip and cortex, filoSkeleton: shaft length)	Yes	Yes	Yes	Yes	Yes	Yes	Yes
Filopodia density measurements	Yes	Yes	No	No	Yes	No	No	No
Filopodia tip protein measurements	Yes	No	Yes	No	No	No	No	No
Detailed cell body measurements	Yes	No	No	No	Body dynamics	Migration and bleb	No	Yes
3D image analysis	No	No	No	No	No	No	No	Yes
Customizable code	Yes	Yes	Yes	No	No	No	Yes	Yes
Optional cloud-based pre-established environment	Yes	No	No	No	No	No	No	No
Automation	Yes	Semi or batch (manual parameter optimization required)	Semi or batch	No	Batch	Batch	No	Yes
Focus on high adaptability for diverse cell types and user data	Yes	No	No	No	No	No	No	No
