# Supplementary material for: filoVision – using deep learning and tip markers to automate filopodia analysis
Source: J Cell Sci. 2024 Feb 27;137(4):jcs261274. doi: 10.1242/jcs.261274 (PMC10941656; doi:10.1242/jcs.261274)
Supplement: Table S2. — Description of data used for filoVision model training and evaluation. There are separate sheets for filoTips model train data, filoTips model test data, filoTips transfer learning train data, filoTips transfer learning test data, training data for the filoSkeleton models, and test data for the filoSkeleton models. [file joces-137-261274-TableS2.xlsx]

## Sheet: filoTips Model Training Data
Cell type	Plasmid	Reference	Genetic background	Fluorescent tag	Tip marker	Number of Images	Ground truth generation method
Ddisc	pDTi516	Arthur et al., 2021	WT	mNeonGreen	DdMyo7	75	Ilastik
Ddisc	pDTi504	Arthur et al., 2021	WT	GFP	DdMyo7	5	Ilastik
Ddisc	pDTi340	Arthur et al., 2021	WT	mCherry	DdMyo7	28	Ilastik
Ddisc	pDTi516	Arthur et al., 2021	DdMyo7-null	mNeonGreen	DdMyo7	106	Ilastik
Ddisc	pDTi504	Arthur et al., 2021	DdMyo7-null	GFP	DdMyo7	10	Ilastik
Ddisc	pDTi340	Arthur et al., 2021	DdMyo7-null	mCherry	DdMyo7	81	Ilastik
Ddisc	pDTi516	Arthur et al., 2021	VASP-null	mNeonGreen	DdMyo7	21	Ilastik
Ddisc	pDTi516	Arthur et al., 2021	TalinA-null	mNeonGreen	DdMyo7	59	Ilastik

## Sheet: filoTips Model Test Data
Cell type	Plasmid	Source	Genetic background	Fluorescent tag	Tip marker	Number of Images
Ddisc	pDTi340	Arthur et al., 2021	WT	mCherry	DdMyo7	30
Ddisc	pDTi340	Arthur et al., 2021	DdMyo7-null	mCherry	DdMyo7	15
Ddisc	pDTi516	Arthur et al., 2021	DdMyo7-null	mNeonGreen	DdMyo7	24
Ddisc	pDTi516	Arthur et al., 2021	VASP-null	mNeonGreen	DdMyo7	7

## Sheet: filoTips Xfer Learn Train Data
Cell type	Plasmid	Source	Genetic background	Fluorescent tag	Tip marker	Number of Images	Ground truth generation method
U2-OS	eGFP-Myo10	Addgene 47608	WT	eGFP	Myo10	29	ImageJ macro filoTips Ground Truth Generator
U2-OS	mCherry-Myo10	this paper	WT	mCherry	Myo10	12	ImageJ macro filoTips Ground Truth Generator
COS7	eGFP-Myo10	Addgene 47608	WT	eGFP	Myo10	19	ImageJ macro filoTips Ground Truth Generator
COS7	mCherry-Myo10	this paper	WT	mCherry	Myo10	29	ImageJ macro filoTips Ground Truth Generator

## Sheet: filoTips Xfer Learn Test Data
Cell type	Plasmid	Genetic background	Fluorescent tag	Tip marker	Number of Images
U2-OS	Addgene 47608	WT	eGFP	Myo10	18
U2-OS	mCherry-Myo10	WT	mCherry	Myo10	6
COS7	Addgene 47608	WT	eGFP	Myo10	16
COS7	mCherry-Myo10	WT	mCherry	Myo10	12

## Sheet: filoSkeleton Model Train Data
Model	Cell type	Genetic background	Plasmid	Source	siRNA	Tip marker	Actin label	Primary Antibody	Secondary Antibody	Number of Images	Ground truth generation method
Cell bodies and filopodia stalks	U2-OS	WT	n/a		none	none	Phalloidin	n/a	n/a	54	ImageJ macro filoSkeleton Body_Stalk Ground Truth Generator
Cell bodies and filopodia stalks	U2-OS	WT	n/a		siControl	none	Phalloidin	n/a	n/a	13	ImageJ macro filoSkeleton Body_Stalk Ground Truth Generator
Cell bodies and filopodia stalks	U2-OS	WT	n/a		siMyo10	none	Phalloidin	n/a	n/a	19	ImageJ macro filoSkeleton Body_Stalk Ground Truth Generator
Filopodia tips	U2-OS	WT	eGFP-Myo10	Addgene 47608	none	Myo10	none	n/a	n/a	63	Ilastik
Filopodia tips	U2-OS	WT	n/a		none	FMNL3	none	HPA002552; Sigma Atlas	Goat antirabbit Alexa fluor 647; ThermoFisher A-21244)	58	Ilastik

## Sheet: filoSkeleton Model Test Data
Model	Cell type	Genetic background	Plasmid	Source	siRNA	Tip marker	Actin label	Number of Images
Cell bodies and filopodia stalks	U2-OS	WT	n/a		n/a	none	Phalloidin	11
Cell bodies and filopodia stalks	U2-OS	WT	n/a		siMyo10	none	Phalloidin	4
Cell bodies and filopodia stalks	U2-OS	WT	n/a		siControl	none	Phalloidin	5
Cell bodies and filopodia stalks	HeLa	WT	n/a		n/a	none	Phalloidin	17
Cell bodies and filopodia stalks	HeLa	WT	none		siControl	none	Phalloidin	8
Filopodia tips	U2-OS	WT	eGFP-Myo10	Addgene 47608	n/a	Myo10	none	19
Filopodia tips	U2-OS	WT	eGFP-Myo10	Addgene 47608	siControl	Myo10	none	4
Filopodia tips	HeLa	WT	eGFP-Myo10	Addgene 47608	siControl	Myo10	none	22
