# Supplementary material for: filoVision – using deep learning and tip markers to automate filopodia analysis
Source: J Cell Sci. 2024 Feb 27;137(4):jcs261274. doi: 10.1242/jcs.261274 (PMC10941656; doi:10.1242/jcs.261274)
Supplement: Table S3. — Prediction scores for all filoVision models described in the study. [file joces-137-261274-TableS3.xlsx]

## Sheet: Description
Column Name	Description
Image	Image Name
Class	Pixel classification (Background, Body, Stalk, or Tip)
F1-score	F1-Score: A metric that balances precision and recall for image segmentation tasks.
Precision	Measures the accuracy of positive class predictions.
Accuracy	Measures overall pixel-wise correctness.
Recall	Measures the proportion of actual positives that were correctly identified.
Dice Coefficient	Quantifies the similarity between predicted and ground truth regions.
Panoptic Quality	A metric for evaluating the quality of both instance and semantic segmentation in panoptic segmentation. Note: filoVision uses semantic not panoptic segmentation
IoU	Intersection over Union: A metric measuring the overlap between two regions, often used in image segmentation and object detection.
TP	True Positive: Correctly identified positive instances in pixel classification.
FP	False Positive: Incorrectly identified positive instances in pixel classification.
TN	True Negative: Correctly identified negative instances in pixel classification.
FN	False Negative: Incorrectly identified negative instances in pixel classification.

## Sheet: filoTips default
Image	Class	F1-score	Precision	Accuracy	Recall	Dice Coefficient	Panoptic Quality	IoU	TP	FP	TN	FN
AVERAGE	All	0.83	0.88	0.74	0.82	0.82	0.67	0.74	264483	2342.58	517264	2342.58
AVERAGE	Background	1	1	0.99	0.99	1	0.98	0.99	752457	2320.97	27099.1	4554.63
AVERAGE	Body	0.87	0.85	0.8	0.94	0.87	0.75	0.8	26643.5	4457.33	753304	2027.61
AVERAGE	Tip	0.6	0.78	0.42	0.52	0.58	0.24	0.42	450.46	133.17	785508	340.13
10filoTips.tiff	Background	0.99	1	0.98	0.98	0.99	0.96	0.98	696246	585	76284	13317
10filoTips.tiff	Body	0.92	0.85	0.85	0.99	0.92	0.84	0.85	76191	13269	696465	507
10filoTips.tiff	Tip	0.6	0.66	0.42	0.54	0.6	0.23	0.42	93	48	786213	78
11filoTips.tiff	Background	1	1	1	1	1	1	1	767289	1872	16989	282
11filoTips.tiff	Body	0.95	1	0.91	0.91	0.95	0.83	0.91	15996	75	768864	1497
11filoTips.tiff	Tip	0.77	0.83	0.63	0.73	0.77	0.46	0.63	993	207	784857	375
12filoTips.tiff	Background	1	1	1	1	1	1	1	768516	2898	14550	468
12filoTips.tiff	Body	0.9	0.97	0.82	0.84	0.9	0.68	0.82	14520	465	768651	2796
12filoTips.tiff	Tip	0.36	0.91	0.22	0.23	0.36	0.05	0.22	30	3	786297	102
13filoTips.tiff	Background	0.99	0.99	0.99	1	0.99	0.99	0.99	726024	9450	50181	777
13filoTips.tiff	Body	0.91	0.99	0.84	0.84	0.91	0.71	0.84	49788	621	726879	9144
13filoTips.tiff	Tip	0.63	0.72	0.46	0.56	0.63	0.26	0.46	393	156	785577	306
14filoTips.tiff	Background	1	1	1	1	1	1	1	771672	1482	12810	468
14filoTips.tiff	Body	0.93	0.96	0.87	0.9	0.93	0.78	0.87	12660	498	771885	1389
14filoTips.tiff	Tip	0.66	1	0.49	0.49	0.66	0.24	0.49	120	0	786189	123
15filoTips.tiff	Background	1	1	0.99	1	1	0.99	0.99	708684	2235	72315	3198
15filoTips.tiff	Body	0.97	0.96	0.93	0.97	0.97	0.9	0.93	72300	2949	708942	2241
15filoTips.tiff	Tip		0	0	0	0	0	0	0	264	786159	9
16filoTips.tiff	Background	1	1	1	1	1	0.99	1	756144	315	27906	2067
16filoTips.tiff	Body	0.97	0.94	0.93	0.99	0.97	0.93	0.93	27684	1782	756804	162
16filoTips.tiff	Tip	0.49	0.43	0.32	0.58	0.49	0.19	0.32	216	291	785766	159
17filoTips.tiff	Background	1	1	0.99	1	1	0.99	0.99	737769	2391	44193	2079
17filoTips.tiff	Body	0.96	0.97	0.92	0.95	0.96	0.87	0.92	43926	1506	738546	2454
17filoTips.tiff	Tip	0.37	0.23	0.23	0.94	0.37	0.21	0.23	192	648	785580	12
18filoTips.tiff	Background	1	1	1	1	1	0.99	1	748740	927	34926	1839
18filoTips.tiff	Body	0.96	0.95	0.93	0.98	0.96	0.91	0.93	34617	1767	749214	834
18filoTips.tiff	Tip	0.78	0.8	0.64	0.76	0.78	0.49	0.64	306	75	785955	96
19filoTips.tiff	Background	1	1	0.99	1	1	0.99	0.99	751782	2256	30828	1566
19filoTips.tiff	Body	0.94	0.95	0.89	0.93	0.94	0.83	0.89	30747	1530	751911	2244
19filoTips.tiff	Tip	0.77	0.69	0.63	0.87	0.77	0.55	0.63	81	36	786303	12
1filoTips.tiff	Background	1	1	1	1	1	1	1	762183	1059	22305	885
1filoTips.tiff	Body	0.96	0.97	0.93	0.96	0.96	0.89	0.93	21972	705	762759	996
1filoTips.tiff	Tip	0.73	0.65	0.58	0.84	0.73	0.49	0.58	333	180	785856	63
20filoTips.tiff	Background	0.99	0.99	0.99	1	0.99	0.98	0.99	705144	7875	71319	2094
20filoTips.tiff	Body	0.94	0.98	0.88	0.9	0.94	0.8	0.88	71184	1578	705894	7776
20filoTips.tiff	Tip	0.31	0.21	0.18	0.58	0.31	0.1	0.18	135	516	785682	99
21filoTips.tiff	Background	0.99	1	0.97	0.97	0.99	0.94	0.97	688842	2130	76611	18849
21filoTips.tiff	Body	0.88	0.8	0.79	0.97	0.88	0.76	0.79	76611	18849	688842	2130
22filoTips.tiff	Background	1	1	1	1	1	1	1	766608	69	19011	744
22filoTips.tiff	Body	0.98	0.96	0.96	1	0.98	0.96	0.96	18954	768	766653	57
22filoTips.tiff	Tip	0.35	0.55	0.21	0.26	0.35	0.06	0.21	18	15	786348	51
23filoTips.tiff	Background	0.99	0.99	0.98	0.99	0.99	0.97	0.98	698610	5130	74994	7698
23filoTips.tiff	Body	0.92	0.91	0.85	0.94	0.92	0.8	0.85	74685	7788	699030	4929
23filoTips.tiff	Tip	0.58	0.97	0.41	0.42	0.58	0.17	0.41	213	6	785916	297
24filoTips.tiff	Background	1	1	1	1	1	1	1	758979	234	26010	1209
24filoTips.tiff	Body	0.97	0.95	0.95	0.99	0.97	0.94	0.95	25956	1236	759051	189
24filoTips.tiff	Tip	0.43	1	0.27	0.27	0.43	0.07	0.27	27	0	786333	72
25filoTips.tiff	Background	1	1	1	1	1	1	1	765177	423	20739	93
25filoTips.tiff	Body	0.99	1	0.98	0.98	0.99	0.96	0.98	20718	102	765234	378
25filoTips.tiff	Tip	0.23	0.75	0.13	0.14	0.23	0.02	0.13	9	3	786363	57
26filoTips.tiff	Background	1	0.99	0.99	1	1	0.99	0.99	741627	5814	38616	375
26filoTips.tiff	Body	0.93	1	0.87	0.87	0.93	0.75	0.87	37827	36	742869	5700
26filoTips.tiff	Tip	0.72	0.65	0.56	0.81	0.72	0.46	0.56	732	396	785133	171
27filoTips.tiff	Background	1	1	1	1	1	1	1	765387	1212	19638	195
27filoTips.tiff	Body	0.97	0.99	0.93	0.94	0.97	0.88	0.93	19617	192	765432	1191
27filoTips.tiff	Tip	0.55	0.75	0.38	0.43	0.55	0.16	0.38	18	6	786384	24
28filoTips.tiff	Background	1	0.99	0.99	1	1	0.99	0.99	749943	3978	32016	495
28filoTips.tiff	Body	0.94	0.98	0.88	0.89	0.94	0.78	0.88	31983	495	750084	3870
28filoTips.tiff	Tip	0.38	1	0.23	0.23	0.38	0.05	0.23	33	0	786291	108
29filoTips.tiff	Background	1	1	1	1	1	1	1	774147	393	11679	213
29filoTips.tiff	Body	0.98	0.98	0.95	0.97	0.98	0.93	0.95	11583	234	774291	324
29filoTips.tiff	Tip	0.63	1	0.45	0.45	0.63	0.21	0.45	75	0	786267	90
2filoTips.tiff	Background	1	1	1	1	1	1	1	775947	1959	8388	138
2filoTips.tiff	Body	0.89	1	0.8	0.8	0.89	0.64	0.8	7878	0	776556	1998
2filoTips.tiff	Tip	0.71	0.62	0.55	0.85	0.71	0.47	0.55	399	249	785712	72
30filoTips.tiff	Background	1	1	1	1	1	1	1	775101	291	10209	831
30filoTips.tiff	Body	0.95	0.92	0.9	0.98	0.95	0.88	0.9	10146	846	775185	255
30filoTips.tiff	Tip	0.65	1	0.48	0.48	0.65	0.24	0.48	48	0	786333	51
31filoTips.tiff	Background	1	1	1	1	1	1	1	773865	177	11952	438
31filoTips.tiff	Body	0.97	0.96	0.95	0.99	0.97	0.94	0.95	11952	438	773865	177
32filoTips.tiff	Background	1	1	1	1	1	1	1	758979	1455	25212	786
32filoTips.tiff	Body	0.97	0.97	0.94	0.97	0.97	0.92	0.94	24336	750	760665	681
32filoTips.tiff	Tip	0.66	0.93	0.49	0.51	0.66	0.25	0.49	846	66	784716	804
33filoTips.tiff	Background	1	1	1	1	1	0.99	1	753300	2265	29955	912
33filoTips.tiff	Body	0.96	0.97	0.92	0.94	0.96	0.87	0.92	29376	849	754470	1737
33filoTips.tiff	Tip	0.64	0.87	0.47	0.51	0.64	0.24	0.47	561	81	785244	546
34filoTips.tiff	Background	1	1	1	1	1	0.99	1	774831	411	8103	3087
34filoTips.tiff	Body	0.83	0.72	0.7	0.97	0.83	0.68	0.7	7911	3057	775203	261
34filoTips.tiff	Tip	0.65	0.82	0.48	0.54	0.65	0.26	0.48	183	39	786051	159
35filoTips.tiff	Background	1	1	1	1	1	1	1	776295	315	9351	471
35filoTips.tiff	Body	0.96	0.96	0.93	0.97	0.96	0.89	0.93	9309	438	776370	315
35filoTips.tiff	Tip	0.72	0.56	0.56	1	0.72	0.56	0.56	42	33	786357	0
36filoTips.tiff	Background	1	1	1	1	1	1	1	779664	1164	5574	30
36filoTips.tiff	Body	0.93	1	0.86	0.86	0.93	0.75	0.86	5010	6	780630	786
36filoTips.tiff	Tip	0.73	0.94	0.57	0.59	0.73	0.34	0.57	555	33	785457	387
37filoTips.tiff	Background	0.99	1	0.98	0.99	0.99	0.97	0.98	763476	381	11262	11313
37filoTips.tiff	Body	0.66	0.5	0.49	0.98	0.66	0.48	0.49	11091	11235	763827	279
37filoTips.tiff	Tip	0.48	0.51	0.32	0.46	0.48	0.15	0.32	126	123	786036	147
38filoTips.tiff	Background	0.99	1	0.99	0.99	0.99	0.97	0.99	765513	567	10158	10194
38filoTips.tiff	Body	0.65	0.49	0.48	0.98	0.65	0.47	0.48	9444	9861	766899	228
38filoTips.tiff	Tip	0.66	0.66	0.5	0.66	0.66	0.33	0.5	696	351	785028	357
39filoTips.tiff	Background	1	1	1	1	1	1	1	773445	1290	11364	333
39filoTips.tiff	Body	0.95	0.97	0.91	0.93	0.95	0.84	0.91	10770	300	774543	819
39filoTips.tiff	Tip	0.68	0.91	0.51	0.54	0.68	0.28	0.51	573	54	785313	492
3filoTips.tiff	Background	1	1	1	1	1	0.99	1	754173	624	29166	2469
3filoTips.tiff	Body	0.95	0.92	0.91	0.98	0.95	0.89	0.91	28968	2529	754485	450
3filoTips.tiff	Tip	0.54	1	0.37	0.37	0.54	0.14	0.37	138	0	786060	234
40filoTips.tiff	Background	0.99	1	0.99	0.99	0.99	0.98	0.99	769239	408	8118	8667
40filoTips.tiff	Body	0.63	0.47	0.46	0.97	0.63	0.45	0.46	7623	8562	770034	213
40filoTips.tiff	Tip	0.65	0.7	0.48	0.6	0.65	0.29	0.48	417	183	785559	273
41filoTips.tiff	Background	1	1	1	1	1	0.99	1	761877	2703	20913	939
41filoTips.tiff	Body	0.93	0.97	0.87	0.9	0.93	0.78	0.87	20505	732	762900	2295
41filoTips.tiff	Tip	0.57	0.66	0.4	0.5	0.57	0.2	0.4	408	207	785409	408
42filoTips.tiff	Background	1	1	1	1	1	0.99	1	775443	147	8661	2181
42filoTips.tiff	Body	0.88	0.8	0.79	0.98	0.88	0.78	0.79	8652	2121	775512	147
42filoTips.tiff	Tip	0.23	0.13	0.13	1	0.23	0.13	0.13	9	60	786363	0
43filoTips.tiff	Background	1	1	1	1	1	1	1	772977	1080	12330	45
43filoTips.tiff	Body	0.96	1	0.93	0.93	0.96	0.87	0.93	11952	15	773574	891
43filoTips.tiff	Tip	0.78	0.93	0.63	0.67	0.78	0.42	0.63	378	30	785835	189
44filoTips.tiff	Background	0.99	1	0.97	0.98	0.99	0.95	0.97	762366	453	4392	19221
44filoTips.tiff	Body	0.28	0.16	0.16	1	0.28	0.16	0.16	3642	19032	763740	18
44filoTips.tiff	Tip	0.66	0.74	0.49	0.59	0.66	0.29	0.49	699	240	785007	486
45filoTips.tiff	Background	0.98	1	0.97	0.97	0.98	0.94	0.97	746763	1476	14322	23871
45filoTips.tiff	Body	0.52	0.36	0.35	0.94	0.52	0.33	0.35	12981	23436	749154	861
45filoTips.tiff	Tip	0.68	0.71	0.51	0.65	0.68	0.33	0.51	1263	513	783963	693
46filoTips.tiff	Background	0.97	0.97	0.94	0.97	0.97	0.91	0.94	658182	21309	83949	22992
46filoTips.tiff	Body	0.79	0.78	0.65	0.8	0.79	0.52	0.65	83919	22995	658275	21243
46filoTips.tiff	Tip	0.2	0.44	0.11	0.13	0.2	0.01	0.11	12	15	786321	84
47filoTips.tiff	Background	1	0.99	0.99	1	1	0.99	0.99	738501	5085	41058	1788
47filoTips.tiff	Body	0.93	0.96	0.88	0.91	0.93	0.8	0.88	38868	1608	742137	3819
47filoTips.tiff	Tip	0.75	0.92	0.6	0.63	0.75	0.38	0.6	2184	186	782790	1272
48filoTips.tiff	Background	1	1	1	1	1	1	1	766812	1989	17586	45
48filoTips.tiff	Body	0.95	1	0.9	0.9	0.95	0.81	0.9	17319	42	767166	1905
48filoTips.tiff	Tip	0.6	0.69	0.43	0.53	0.6	0.23	0.43	186	84	785997	165
49filoTips.tiff	Background	1	1	1	1	1	1	1	777093	288	8694	357
49filoTips.tiff	Body	0.97	0.96	0.93	0.97	0.97	0.91	0.93	8634	342	777186	270
49filoTips.tiff	Tip	0.75	0.76	0.59	0.73	0.75	0.43	0.59	57	18	786336	21
4filoTips.tiff	Background	1	1	1	1	1	0.99	1	775707	468	8334	1923
4filoTips.tiff	Body	0.88	0.81	0.78	0.95	0.88	0.74	0.78	8334	1923	775737	438
4filoTips.tiff	Tip			0	0	0	0	0	0	0	786402	30
50filoTips.tiff	Background	1	1	1	1	1	0.99	1	765378	1512	18255	1287
50filoTips.tiff	Body	0.94	0.93	0.89	0.95	0.94	0.84	0.89	17877	1284	766317	954
50filoTips.tiff	Tip	0.51	0.87	0.34	0.36	0.51	0.12	0.34	333	48	785448	603
51filoTips.tiff	Background	1	1	1	1	1	1	1	766482	2031	17835	84
51filoTips.tiff	Body	0.96	1	0.92	0.92	0.96	0.85	0.92	16953	72	767973	1434
51filoTips.tiff	Tip	0.74	0.98	0.59	0.59	0.74	0.35	0.59	879	15	784938	600
52filoTips.tiff	Background	1	1	1	1	1	1	1	777054	555	8553	270
52filoTips.tiff	Body	0.97	0.97	0.94	0.97	0.97	0.91	0.94	8322	267	777555	288
52filoTips.tiff	Tip	0.63	0.99	0.46	0.46	0.63	0.21	0.46	231	3	785931	267
53filoTips.tiff	Background	1	1	0.99	1	1	0.99	0.99	721599	2607	59199	3027
53filoTips.tiff	Body	0.96	0.95	0.93	0.97	0.96	0.9	0.93	57441	2820	724527	1644
53filoTips.tiff	Tip	0.69	0.82	0.53	0.59	0.69	0.31	0.53	1614	351	783360	1107
54filoTips.tiff	Background	1	1	1	1	1	1	1	769338	1032	15342	720
54filoTips.tiff	Body	0.97	0.96	0.93	0.97	0.97	0.9	0.93	14673	576	770703	480
54filoTips.tiff	Tip	0.65	0.82	0.48	0.54	0.65	0.26	0.48	663	150	785061	558
55filoTips.tiff	Background	0.99	0.99	0.97	0.98	0.99	0.95	0.97	634122	5031	134958	12321
55filoTips.tiff	Body	0.94	0.92	0.89	0.96	0.94	0.86	0.89	134835	12336	634329	4932
55filoTips.tiff	Tip	0.55	0.83	0.38	0.41	0.55	0.15	0.38	90	18	786192	132
56filoTips.tiff	Background	1	1	1	1	1	1	1	773646	768	11946	72
56filoTips.tiff	Body	0.97	0.99	0.94	0.95	0.97	0.9	0.94	11805	81	773916	630
56filoTips.tiff	Tip	0.64	1	0.47	0.47	0.64	0.22	0.47	132	0	786153	147
57filoTips.tiff	Background	1	1	1	1	1	1	1	778170	759	7500	3
57filoTips.tiff	Body	0.96	1	0.92	0.92	0.96	0.84	0.92	7437	3	778329	663
57filoTips.tiff	Tip	0.57	1	0.4	0.4	0.57	0.16	0.4	63	0	786273	96
58filoTips.tiff	Background	1	1	1	1	1	1	1	779292	957	6159	24
58filoTips.tiff	Body	0.94	1	0.89	0.9	0.94	0.8	0.89	5943	24	779781	684
58filoTips.tiff	Tip	0.6	0.99	0.43	0.44	0.6	0.19	0.43	213	3	785940	276
59filoTips.tiff	Background	1	1	1	1	1	0.99	1	756399	1668	27300	1065
59filoTips.tiff	Body	0.97	0.97	0.94	0.97	0.97	0.91	0.94	25611	831	759159	831
59filoTips.tiff	Tip	0.74	0.86	0.59	0.65	0.74	0.39	0.59	1650	273	783633	876
5filoTips.tiff	Background	1	1	1	1	1	1	1	764427	975	20361	669
5filoTips.tiff	Body	0.96	0.97	0.93	0.96	0.96	0.89	0.93	20361	669	764466	936
5filoTips.tiff	Tip			0	0	0	0	0	0	0	786393	39
60filoTips.tiff	Background	1	1	1	1	1	1	1	760986	1866	22686	894
60filoTips.tiff	Body	0.95	0.96	0.9	0.93	0.95	0.84	0.9	22503	921	761364	1644
60filoTips.tiff	Tip	0.55	0.98	0.38	0.38	0.55	0.14	0.38	153	3	786024	252
61filoTips.tiff	Background	1	1	1	1	1	0.99	1	762684	1920	20388	1440
61filoTips.tiff	Body	0.94	0.94	0.89	0.94	0.94	0.83	0.89	19587	1287	764343	1215
61filoTips.tiff	Tip	0.6	0.77	0.43	0.49	0.6	0.21	0.43	738	216	784710	768
62filoTips.tiff	Background	1	1	0.99	1	1	0.99	0.99	754287	2088	28302	1755
62filoTips.tiff	Body	0.94	0.94	0.89	0.95	0.94	0.84	0.89	27501	1764	755598	1569
62filoTips.tiff	Tip	0.67	0.9	0.51	0.54	0.67	0.27	0.51	711	81	785031	609
63filoTips.tiff	Background	0.98	0.99	0.97	0.98	0.98	0.95	0.97	661173	9306	104646	11307
63filoTips.tiff	Body	0.91	0.9	0.84	0.92	0.91	0.77	0.84	104199	11382	662142	8709
63filoTips.tiff	Tip	0.5	0.94	0.33	0.34	0.5	0.11	0.33	351	21	785367	693
64filoTips.tiff	Background	1	1	0.99	1	1	0.99	0.99	759633	2625	22323	1851
64filoTips.tiff	Body	0.93	0.92	0.87	0.94	0.93	0.82	0.87	20610	1752	762816	1254
64filoTips.tiff	Tip	0.69	0.93	0.53	0.55	0.69	0.29	0.53	1689	123	783225	1395
65filoTips.tiff	Background	0.99	1	0.99	0.99	0.99	0.98	0.99	772092	441	5088	8811
65filoTips.tiff	Body	0.52	0.35	0.35	1	0.52	0.35	0.35	4674	8730	773013	15
65filoTips.tiff	Tip	0.59	0.79	0.42	0.47	0.59	0.2	0.42	393	102	785490	447
66filoTips.tiff	Background	0.99	1	0.98	0.98	0.99	0.96	0.98	753159	2397	17433	13443
66filoTips.tiff	Body	0.69	0.56	0.53	0.92	0.69	0.49	0.53	16269	13008	755718	1437
66filoTips.tiff	Tip	0.59	0.68	0.41	0.51	0.59	0.21	0.41	1089	510	783798	1035
67filoTips.tiff	Background	0.98	0.97	0.96	0.99	0.98	0.95	0.96	686454	24546	70059	5373
67filoTips.tiff	Body	0.82	0.93	0.7	0.74	0.82	0.52	0.7	69948	5358	686643	24483
67filoTips.tiff	Tip	0.74	0.88	0.59	0.64	0.74	0.37	0.59	111	15	786243	63
68filoTips.tiff	Background	1	1	0.99	0.99	1	0.98	0.99	760590	633	18963	6246
68filoTips.tiff	Body	0.85	0.75	0.74	0.98	0.85	0.72	0.74	18672	6114	761223	423
68filoTips.tiff	Tip	0.57	0.62	0.4	0.53	0.57	0.21	0.4	264	159	785772	237
69filoTips.tiff	Background	0.98	1	0.97	0.97	0.98	0.94	0.97	747717	2001	12960	23754
69filoTips.tiff	Body	0.47	0.31	0.31	0.92	0.47	0.28	0.31	10542	23094	751941	855
69filoTips.tiff	Tip	0.69	0.75	0.53	0.64	0.69	0.34	0.53	2298	780	782088	1266
6filoTips.tiff	Background	1	1	1	1	1	1	1	766236	36	18501	1659
6filoTips.tiff	Body	0.96	0.92	0.92	1	0.96	0.92	0.92	18309	1644	766479	0
6filoTips.tiff	Tip	0.83	0.87	0.71	0.79	0.83	0.56	0.71	180	27	786177	48
70filoTips.tiff	Background	0.99	1	0.99	0.99	0.99	0.98	0.99	762537	816	14382	8697
70filoTips.tiff	Body	0.76	0.62	0.61	0.98	0.76	0.6	0.61	13611	8451	764160	210
70filoTips.tiff	Tip	0.61	0.71	0.44	0.53	0.61	0.23	0.44	726	291	784764	651
71filoTips.tiff	Background	0.99	1	0.99	0.99	0.99	0.98	0.99	773373	231	4215	8613
71filoTips.tiff	Body	0.48	0.32	0.32	0.97	0.48	0.31	0.32	3990	8529	773787	126
71filoTips.tiff	Tip	0.7	0.73	0.54	0.68	0.7	0.37	0.54	225	84	786018	105
72filoTips.tiff	Background	0.99	1	0.98	0.99	0.99	0.97	0.98	753726	2289	20022	10395
72filoTips.tiff	Body	0.76	0.66	0.61	0.9	0.76	0.55	0.61	19959	10416	753834	2223
72filoTips.tiff	Tip	0.49	1	0.33	0.33	0.49	0.11	0.33	42	0	786303	87
73filoTips.tiff	Background	0.99	1	0.98	0.99	0.99	0.97	0.98	757854	897	16212	11469
73filoTips.tiff	Body	0.72	0.57	0.57	0.98	0.72	0.55	0.57	15186	11328	759591	327
73filoTips.tiff	Tip	0.7	0.83	0.54	0.61	0.7	0.33	0.54	966	201	784635	630
74filoTips.tiff	Background	1	1	0.99	1	1	0.99	0.99	750867	2250	30264	3051
74filoTips.tiff	Body	0.93	0.91	0.88	0.97	0.93	0.85	0.88	29181	3039	753174	1038
74filoTips.tiff	Tip	0.62	0.96	0.45	0.46	0.62	0.2	0.45	1047	48	784089	1248
75filoTips.tiff	Background	0.98	1	0.96	0.97	0.98	0.93	0.96	724944	1527	34185	25776
75filoTips.tiff	Body	0.71	0.56	0.55	0.97	0.71	0.54	0.55	32634	25212	727596	990
75filoTips.tiff	Tip	0.7	0.7	0.54	0.71	0.7	0.38	0.54	1476	639	783705	612
76filoTips.tiff	Background	1	1	1	1	1	0.99	1	781278	183	1470	3501
76filoTips.tiff	Body	0.45	0.29	0.29	0.98	0.45	0.28	0.29	1422	3501	781479	30
76filoTips.tiff	Tip	0.39	1	0.24	0.24	0.39	0.06	0.24	48	0	786231	153
7filoTips.tiff	Background	1	1	0.99	1	1	0.99	0.99	754557	3372	27636	867
7filoTips.tiff	Body	0.93	0.97	0.87	0.9	0.93	0.78	0.87	27294	936	755064	3138
7filoTips.tiff	Tip	0.61	0.96	0.44	0.45	0.61	0.2	0.44	261	12	785844	315
8filoTips.tiff	Background	1	1	0.99	0.99	1	0.99	0.99	753108	24	29208	4092
8filoTips.tiff	Body	0.93	0.88	0.88	1	0.93	0.88	0.88	29208	4092	753108	24
9filoTips.tiff	Background	1	1	1	1	1	1	1	764532	18	20208	1674
9filoTips.tiff	Body	0.96	0.92	0.92	1	0.96	0.92	0.92	20208	1674	764532	18

## Sheet: filoTips U2-OS COS-7 xfer learn
Image	Class	F1-score	Precision	Accuracy	Recall	Dice Coefficient	Panoptic Quality	IoU	TP	FP	TN	FN
AVERAGE	All	0.873727	0.90624	0.805801	0.857929	0.873727	0.726872	0.805801	4.23969e+06	19292.9	8.49867e+06	19292.9
AVERAGE	Background	0.993596	0.998116	0.987919	0.989746	0.993596	0.97897	0.987919	1.21e+07	21166	619680	36078.8
AVERAGE	Body	0.945647	0.944156	0.901381	0.954876	0.945647	0.861822	0.901381	613994	35675.5	1.2108e+07	19231.7
AVERAGE	Tip	0.681937	0.776449	0.528104	0.629164	0.681937	0.339825	0.528104	5051.88	1037.13	1.27683e+07	2568.17
filoSkeleton_13.tif	Background	0.998693	0.9983	0.997389	0.999086	0.998693	0.996477	0.997389	15143064	25788	742542	13854
filoSkeleton_13.tif	Body	0.975038	0.980818	0.951293	0.969327	0.975038	0.922114	0.951293	731994	14316	15155775	23163
filoSkeleton_13.tif	Tip	0.795563	0.917311	0.660527	0.702346	0.795563	0.463918	0.660527	9252	834	15911241	3921
filoSkeleton_12.tif	Background	0.998611	0.998365	0.997226	0.998857	0.998611	0.996086	0.997226	15523992	25419	358071	17766
filoSkeleton_12.tif	Body	0.945196	0.950794	0.896086	0.939663	0.945196	0.842019	0.896086	347694	17994	15537234	22326
filoSkeleton_12.tif	Tip	0.739235	0.860183	0.586339	0.648107	0.739235	0.38001	0.586339	8730	1419	15910359	4740
filoSkeleton_38.tif	Background	0.995159	0.995769	0.990365	0.99455	0.995159	0.984968	0.990365	9453189	40167	1885758	51798
filoSkeleton_38.tif	Body	0.976674	0.973303	0.954412	0.980069	0.976674	0.935389	0.954412	1884078	51678	9456840	38316
filoSkeleton_38.tif	Tip	0.62915	0.931667	0.458949	0.474936	0.62915	0.217972	0.458949	1677	123	11427258	1854
filoSkeleton_10.tif	Background	0.99775	0.998521	0.99551	0.99698	0.99775	0.992503	0.99551	15020958	22242	836544	45504
filoSkeleton_10.tif	Body	0.963502	0.948701	0.929574	0.978771	0.963502	0.90984	0.929574	824106	44562	15038706	17874
filoSkeleton_10.tif	Tip	0.783343	0.883632	0.643849	0.703499	0.783343	0.452947	0.643849	11823	1557	15906885	4983
filoSkeleton_11.tif	Background	0.9991	0.998251	0.998202	0.99995	0.9991	0.998152	0.998202	15691845	27492	205131	780
filoSkeleton_11.tif	Body	0.936271	0.993973	0.880178	0.8849	0.936271	0.77887	0.880178	199899	1212	15698136	26001
filoSkeleton_11.tif	Tip	0.700338	0.840625	0.538862	0.600178	0.700338	0.323413	0.538862	4035	765	15917760	2688
filoSkeleton_39.tif	Background	0.99807	0.996538	0.996148	0.999608	0.99807	0.995757	0.996148	10837407	37653	551598	4254
filoSkeleton_39.tif	Body	0.96541	0.994138	0.933133	0.938295	0.96541	0.875554	0.933133	548475	3234	10843134	36069
filoSkeleton_39.tif	Tip	0.605424	0.646633	0.434127	0.569152	0.605424	0.247085	0.434127	2679	1464	11424741	2028
filoSkeleton_15.tif	Background	0.998844	0.998872	0.997691	0.998817	0.998844	0.996511	0.997691	14324619	16179	1567482	16968
filoSkeleton_15.tif	Body	0.990586	0.989754	0.981347	0.991419	0.990586	0.972925	0.981347	1561407	16164	14334162	13515
filoSkeleton_15.tif	Tip	0.713408	0.809856	0.554494	0.637487	0.713408	0.353483	0.554494	5571	1308	15915201	3168
filoSkeleton_29.tif	Background	0.997104	0.999644	0.994225	0.994578	0.997104	0.988834	0.994225	10814496	3855	553602	58959
filoSkeleton_29.tif	Body	0.947672	0.902971	0.900549	0.997031	0.947672	0.897875	0.900549	547956	58881	10822443	1632
filoSkeleton_29.tif	Tip	0.677555	0.804507	0.51235	0.585208	0.677555	0.299831	0.51235	4605	1119	11421924	3264
filoSkeleton_28.tif	Background	0.998498	0.997151	0.997001	0.99985	0.998498	0.996852	0.997001	10968879	31344	429042	1647
filoSkeleton_28.tif	Body	0.964066	0.997097	0.930625	0.933154	0.964066	0.868417	0.930625	424488	1236	10974780	30408
filoSkeleton_28.tif	Tip	0.693257	0.729909	0.530523	0.660109	0.693257	0.350203	0.530523	3624	1341	11424081	1866
filoSkeleton_14.tif	Background	0.999079	0.998426	0.998159	0.999732	0.999079	0.997892	0.998159	14915103	23514	982638	3993
filoSkeleton_14.tif	Body	0.987124	0.99595	0.974576	0.978454	0.987124	0.953577	0.974576	973119	3957	14926743	21429
filoSkeleton_14.tif	Tip	0.80845	0.895133	0.678486	0.737073	0.80845	0.500094	0.678486	8553	1002	15912642	3051
filoSkeleton_16.tif	Background	0.999459	0.999566	0.998919	0.999352	0.999459	0.998272	0.998919	14746194	6396	1163097	9561
filoSkeleton_16.tif	Body	0.994263	0.99208	0.988592	0.996456	0.994263	0.985089	0.988592	1158183	9246	14753700	4119
filoSkeleton_16.tif	Tip	0.764251	0.907631	0.618452	0.659992	0.764251	0.408173	0.618452	4746	483	15917574	2445
filoSkeleton_17.tif	Background	0.994761	0.99833	0.989577	0.991218	0.994761	0.980886	0.989577	14320206	23955	1454208	126879
filoSkeleton_17.tif	Body	0.951974	0.921828	0.90835	0.984159	0.951974	0.893961	0.90835	1452849	123204	14325810	23385
filoSkeleton_17.tif	Tip	0.286084	0.197855	0.166918	0.51633	0.286084	0.0861847	0.166918	996	4038	15919281	933
filoSkeleton_6.tif	Background	0.999085	0.998661	0.998171	0.999509	0.999085	0.997681	0.998171	15374709	20619	522366	7554
filoSkeleton_6.tif	Body	0.975814	0.986176	0.95277	0.965667	0.975814	0.920058	0.95277	516648	7242	15382989	18369
filoSkeleton_6.tif	Tip	0.764681	0.887562	0.619015	0.671687	0.764681	0.415784	0.619015	5352	678	15916602	2616
filoSkeleton_7.tif	Background	0.999216	0.998838	0.998433	0.999594	0.999216	0.998027	0.998433	14844636	17265	1057311	6036
filoSkeleton_7.tif	Body	0.989978	0.993994	0.980155	0.985995	0.989978	0.966429	0.980155	1051005	6351	14852964	14928
filoSkeleton_7.tif	Tip	0.772858	0.943916	0.629803	0.654287	0.772858	0.412072	0.629803	5655	336	15916269	2988
filoSkeleton_5.tif	Background	0.999447	0.998924	0.998895	0.999971	0.999447	0.998865	0.998895	15194898	16368	713535	447
filoSkeleton_5.tif	Body	0.989243	0.99952	0.978715	0.979175	0.989243	0.958333	0.978715	711639	342	15198132	15135
filoSkeleton_5.tif	Tip	0.729825	0.935532	0.574586	0.598274	0.729825	0.34376	0.574586	1872	129	15921990	1257
filoSkeleton_4.tif	Background	0.99857	0.997453	0.997144	0.99969	0.99857	0.996835	0.997144	14725020	37599	1158057	4572
filoSkeleton_4.tif	Body	0.98325	0.995835	0.967052	0.970979	0.98325	0.938988	0.967052	1143468	4782	14742822	34176
filoSkeleton_4.tif	Tip	0.807447	0.909451	0.677074	0.726016	0.807447	0.491566	0.677074	13077	1302	15905934	4935
filoSkeleton_1.tif	Background	0.999621	0.999459	0.999242	0.999783	0.999621	0.999025	0.999242	15097503	8166	816297	3282
filoSkeleton_1.tif	Body	0.994483	0.996355	0.989026	0.992617	0.994483	0.981724	0.989026	811104	2967	15105144	6033
filoSkeleton_1.tif	Tip	0.762506	0.888344	0.616169	0.667895	0.762506	0.411536	0.616169	4893	615	15917307	2433
filoSkeleton_49.tif	Background	0.998765	0.9976	0.997533	0.999933	0.998765	0.997466	0.997533	15774069	37950	112170	1059
filoSkeleton_49.tif	Body	0.861506	0.99772	0.756707	0.758018	0.861506	0.573598	0.756707	107631	246	15783012	34359
filoSkeleton_49.tif	Tip	0.665332	0.838004	0.498499	0.551661	0.665332	0.275002	0.498499	4485	867	15916251	3645
filoSkeleton_3.tif	Background	0.999502	0.999397	0.999005	0.999608	0.999502	0.998614	0.999005	15376326	9285	533613	6024
filoSkeleton_3.tif	Body	0.987445	0.989288	0.975201	0.985608	0.987445	0.961165	0.975201	526149	5697	15385719	7683
filoSkeleton_3.tif	Tip	0.770244	0.833269	0.626339	0.716082	0.770244	0.44851	0.626339	6492	1299	15914883	2574
filoSkeleton_2.tif	Background	0.998651	0.997437	0.997306	0.999868	0.998651	0.997174	0.997306	13780665	35406	2107353	1824
filoSkeleton_2.tif	Body	0.991913	0.99953	0.983956	0.984411	0.991913	0.968617	0.983956	2098896	987	13792128	33237
filoSkeleton_2.tif	Tip	0.771988	0.827308	0.628649	0.723602	0.771988	0.454892	0.628649	7689	1605	15913017	2937
filoSkeleton_48.tif	Background	0.930554	0.995596	0.870128	0.87349	0.930554	0.760048	0.870128	935901	4140	820377	135549
filoSkeleton_48.tif	Body	0.922069	0.857085	0.855406	0.997715	0.922069	0.853452	0.855406	813594	135663	944847	1863
filoSkeleton_48.tif	Tip	0.725539	0.855601	0.569291	0.629801	0.725539	0.35854	0.569291	5706	963	1885944	3354
filoSkeleton_45.tif	Background	0.998611	0.997471	0.997227	0.999755	0.998611	0.996982	0.997227	10992183	27873	408159	2697
filoSkeleton_45.tif	Body	0.965544	0.995159	0.933383	0.937641	0.965544	0.875178	0.933383	405162	1971	10996833	26946
filoSkeleton_45.tif	Tip	0.706159	0.725222	0.545785	0.688073	0.706159	0.37554	0.545785	2700	1023	11425965	1224
filoSkeleton_51.tif	Background	0.997308	0.99959	0.99463	0.995036	0.997308	0.989693	0.99463	15349269	6294	493113	76572
filoSkeleton_51.tif	Body	0.924356	0.864564	0.859351	0.993032	0.924356	0.853363	0.859351	486561	76221	15359052	3414
filoSkeleton_51.tif	Tip	0.756657	0.895263	0.608567	0.655216	0.756657	0.398743	0.608567	6180	723	15915093	3252
filoSkeleton_50.tif	Background	0.887537	0.998255	0.797813	0.798927	0.887537	0.637394	0.797813	789483	1380	462366	198696
filoSkeleton_50.tif	Body	0.822649	0.698834	0.698729	0.999785	0.822649	0.698578	0.698729	459681	198102	794043	99
filoSkeleton_50.tif	Tip	0.684058	0.755718	0.519824	0.624811	0.684058	0.324792	0.519824	2478	801	1447158	1488
filoSkeleton_44.tif	Background	0.99581	0.995956	0.991655	0.995664	0.99581	0.987355	0.991655	10627914	43152	713559	46287
filoSkeleton_44.tif	Body	0.942825	0.940003	0.891835	0.945665	0.942825	0.843376	0.891835	708420	45216	10636572	40704
filoSkeleton_44.tif	Tip	0.656664	0.729469	0.488831	0.597074	0.656664	0.291868	0.488831	4530	1680	11421645	3057
filoSkeleton_52.tif	Background	0.948167	0.9943	0.901443	0.906125	0.948167	0.81682	0.901443	1615455	9261	270669	167361
filoSkeleton_52.tif	Body	0.753241	0.61199	0.604159	0.97926	0.753241	0.591629	0.604159	262338	166326	1628526	5556
filoSkeleton_52.tif	Tip	0.753014	0.860346	0.603867	0.669492	0.753014	0.404284	0.603867	8058	1308	2049402	3978
filoSkeleton_46.tif	Background	0.997851	0.996883	0.99571	0.998819	0.997851	0.994535	0.99571	10550916	32985	834540	12471
filoSkeleton_46.tif	Body	0.97528	0.986307	0.951752	0.964497	0.97528	0.917962	0.951752	826731	11478	10562271	30432
filoSkeleton_46.tif	Tip	0.712899	0.776074	0.55388	0.659236	0.712899	0.365137	0.55388	6831	1971	11418579	3531
filoSkeleton_47.tif	Background	0.997049	0.995631	0.994116	0.998472	0.997049	0.992597	0.994116	15533490	68166	299817	23775
filoSkeleton_47.tif	Body	0.8721	0.927258	0.773207	0.823137	0.8721	0.636455	0.773207	292509	22947	15546942	62850
filoSkeleton_47.tif	Tip	0.654624	0.835177	0.486574	0.53826	0.654624	0.261903	0.486574	6795	1341	15911283	5829
filoSkeleton_43.tif	Background	0.99875	0.99821	0.997504	0.999292	0.99875	0.996798	0.997504	11127270	19959	275799	7884
filoSkeleton_43.tif	Body	0.954979	0.970753	0.913837	0.939709	0.954979	0.858741	0.913837	266760	8037	11139000	17115
filoSkeleton_43.tif	Tip	0.741297	0.866307	0.588937	0.647816	0.741297	0.381523	0.588937	7698	1188	11417841	4185
filoSkeleton_9.tif	Background	0.999064	0.998373	0.99813	0.999756	0.999064	0.997886	0.99813	15317418	24957	579132	3741
filoSkeleton_9.tif	Body	0.978168	0.993803	0.957268	0.963017	0.978168	0.921866	0.957268	569166	3549	15330675	21858
filoSkeleton_9.tif	Tip	0.785687	0.89811	0.647021	0.698278	0.785687	0.451801	0.647021	9123	1035	15911148	3942
filoSkeleton_8.tif	Background	0.998105	0.997046	0.996218	0.999167	0.998105	0.995387	0.996218	15339585	45444	527424	12795
filoSkeleton_8.tif	Body	0.950761	0.978385	0.906143	0.924654	0.950761	0.837868	0.906143	518997	11466	15352494	42291
filoSkeleton_8.tif	Tip	0.762092	0.833333	0.615629	0.702073	0.762092	0.432216	0.615629	8130	1626	15912042	3450
filoSkeleton_42.tif	Background	0.997007	0.996307	0.994031	0.997708	0.997007	0.991753	0.994031	10752273	39858	614076	24705
filoSkeleton_42.tif	Body	0.952178	0.963318	0.908721	0.941292	0.952178	0.855372	0.908721	610107	23232	10759521	38052
filoSkeleton_42.tif	Tip	0.690559	0.711687	0.527369	0.670649	0.690559	0.35368	0.527369	3873	1569	11423568	1902
filoSkeleton_40.tif	Background	0.99566	0.992072	0.991357	0.999273	0.99566	0.990636	0.991357	10688052	85410	649674	7776
filoSkeleton_40.tif	Body	0.934269	0.988951	0.876647	0.885318	0.934269	0.776111	0.876647	644685	7203	10695513	83511
filoSkeleton_40.tif	Tip	0.739277	0.8274	0.586391	0.668118	0.739277	0.391779	0.586391	4602	960	11423064	2286
filoSkeleton_41.tif	Background	0.997442	0.999998	0.994898	0.9949	0.997442	0.989824	0.994898	10936530	27	438294	56061
filoSkeleton_41.tif	Body	0.939889	0.886595	0.886595	1	0.939889	0.886595	0.886595	438282	56061	10936569	0
filoSkeleton_41.tif	Tip	0.470588	1	0.307692	0.307692	0.470588	0.0946746	0.307692	12	0	11430873	27
filoSkeleton_26.tif	Background	0.999306	0.999673	0.998614	0.99894	0.999306	0.997555	0.998614	11245824	3678	169476	11934
filoSkeleton_26.tif	Body	0.960928	0.936007	0.924795	0.987213	0.960928	0.912969	0.924795	165603	11322	11251842	2145
filoSkeleton_26.tif	Tip	0.746133	0.822742	0.595065	0.682575	0.746133	0.406177	0.595065	3690	795	11424711	1716
filoSkeleton_32.tif	Background	0.999272	0.998569	0.998546	0.999977	0.999272	0.998522	0.998546	11195634	16044	218973	261
filoSkeleton_32.tif	Body	0.964278	0.999218	0.931021	0.9317	0.964278	0.867432	0.931021	218532	171	11196189	16020
filoSkeleton_32.tif	Tip	0.560241	0.525424	0.389121	0.6	0.560241	0.233473	0.389121	279	252	11430195	186
filoSkeleton_33.tif	Background	0.996166	0.998727	0.992362	0.993619	0.996166	0.98603	0.992362	11084730	14124	260868	71190
filoSkeleton_33.tif	Body	0.860629	0.784623	0.755354	0.952939	0.860629	0.719807	0.755354	258177	70869	11089116	12750
filoSkeleton_33.tif	Tip	0.600254	0.705179	0.428831	0.522509	0.600254	0.224068	0.428831	2124	888	11425959	1941
filoSkeleton_27.tif	Background	0.998995	0.998078	0.997992	0.999914	0.998995	0.997907	0.997992	11275965	21717	132264	966
filoSkeleton_27.tif	Body	0.925729	0.996268	0.861728	0.864519	0.925729	0.74498	0.861728	127341	477	11283138	19956
filoSkeleton_27.tif	Tip	0.697917	0.779933	0.536	0.631508	0.697917	0.338488	0.536	4221	1191	11423037	2463
filoSkeleton_19.tif	Background	0.998051	0.997625	0.996109	0.998477	0.998051	0.994592	0.996109	14074410	33501	1795866	21471
filoSkeleton_19.tif	Body	0.985283	0.987539	0.970993	0.983037	0.985283	0.954522	0.970993	1778574	22443	14093541	30690
filoSkeleton_19.tif	Tip	0.809818	0.903676	0.680415	0.733622	0.809818	0.499167	0.680415	14748	1572	15903573	5355
filoSkeleton_31.tif	Background	0.999491	0.99968	0.998982	0.999302	0.999491	0.998285	0.998982	11275998	3606	143427	7881
filoSkeleton_31.tif	Body	0.968302	0.954219	0.938552	0.982808	0.968302	0.922417	0.938552	140628	6747	11281077	2460
filoSkeleton_31.tif	Tip	0.649657	0.650648	0.481105	0.648669	0.649657	0.312078	0.481105	2559	1374	11425593	1386
filoSkeleton_25.tif	Background	0.999019	0.998111	0.998039	0.999928	0.999019	0.997967	0.998039	11148981	21096	260028	807
filoSkeleton_25.tif	Body	0.962516	0.999687	0.92774	0.92801	0.962516	0.860953	0.92774	258333	81	11152458	20040
filoSkeleton_25.tif	Tip	0.650812	0.695167	0.482373	0.611778	0.650812	0.295105	0.482373	1683	738	11427423	1068
filoSkeleton_24.tif	Background	0.998945	0.997951	0.997892	0.99994	0.998945	0.997832	0.997892	11260695	23115	146427	675
filoSkeleton_24.tif	Body	0.928075	0.996685	0.865801	0.868302	0.928075	0.751777	0.865801	140691	468	11268414	21339
filoSkeleton_24.tif	Tip	0.73534	0.832408	0.581453	0.658546	0.73534	0.382914	0.581453	4947	996	11422404	2565
filoSkeleton_30.tif	Background	0.999507	0.999151	0.999014	0.999863	0.999507	0.998877	0.999014	11007234	9354	412815	1509
filoSkeleton_30.tif	Body	0.988928	0.998038	0.978098	0.979983	0.988928	0.958519	0.978098	408888	804	11012868	8352
filoSkeleton_30.tif	Tip	0.690932	0.713083	0.527804	0.670116	0.690932	0.35369	0.527804	3303	1329	11424654	1626
filoSkeleton_18.tif	Background	0.992606	0.998827	0.98532	0.986462	0.992606	0.971981	0.98532	14459313	16980	1250514	198441
filoSkeleton_18.tif	Body	0.919936	0.859183	0.851742	0.989934	0.919936	0.843168	0.851742	1224993	200772	14487027	12456
filoSkeleton_18.tif	Tip	0.793688	0.910996	0.657946	0.703145	0.793688	0.462632	0.657946	21126	2064	15893139	8919
filoSkeleton_34.tif	Background	0.999009	0.999932	0.99802	0.998088	0.999009	0.996112	0.99802	11179764	756	228972	21420
filoSkeleton_34.tif	Body	0.954194	0.914973	0.912401	0.996929	0.954194	0.9096	0.912401	228885	21270	11180052	705
filoSkeleton_34.tif	Tip	0.464	0.367089	0.302083	0.630435	0.464	0.190444	0.302083	87	150	11430624	51
filoSkeleton_20.tif	Background	0.999607	0.999242	0.999215	0.999973	0.999607	0.999188	0.999215	11222214	8517	199881	300
filoSkeleton_20.tif	Body	0.979292	1	0.959424	0.959424	0.979292	0.920495	0.959424	199827	0	11222634	8451
filoSkeleton_20.tif	Tip	0.227848	0.152542	0.128571	0.45	0.227848	0.0578571	0.128571	54	300	11430492	66
filoSkeleton_21.tif	Background	0.999695	0.999666	0.999389	0.999723	0.999695	0.999113	0.999389	10908213	3645	516033	3021
filoSkeleton_21.tif	Body	0.994333	0.995171	0.988731	0.993497	0.994333	0.982301	0.988731	515622	2502	10909413	3375
filoSkeleton_21.tif	Tip	0.499069	0.432258	0.332506	0.590308	0.499069	0.196281	0.332506	402	528	11429703	279
filoSkeleton_35.tif	Background	0.998226	0.99912	0.996458	0.997333	0.998226	0.993801	0.996458	11040753	9723	350913	29523
filoSkeleton_35.tif	Body	0.947322	0.921936	0.899917	0.974147	0.947322	0.876651	0.899917	350082	29643	11041896	9291
filoSkeleton_35.tif	Tip	0.604863	0.839662	0.433551	0.472684	0.604863	0.204933	0.433551	597	114	11429535	666
filoSkeleton_23.tif	Background	0.999372	0.999712	0.998745	0.999033	0.999372	0.997779	0.998745	11154627	3213	262272	10800
filoSkeleton_23.tif	Body	0.976479	0.964319	0.95404	0.988951	0.976479	0.943498	0.95404	260988	9657	11157351	2916
filoSkeleton_23.tif	Tip	0.582335	0.480841	0.410771	0.73814	0.582335	0.303207	0.410771	1167	1260	11428071	414
filoSkeleton_37.tif	Background	0.984658	0.999638	0.96978	0.970121	0.984658	0.940804	0.96978	10629060	3852	470634	327366
filoSkeleton_37.tif	Body	0.739068	0.586932	0.586128	0.997667	0.739068	0.58476	0.586128	464361	326805	10638660	1086
filoSkeleton_37.tif	Tip	0.740125	0.859526	0.587459	0.649851	0.740125	0.38176	0.587459	5874	960	11420913	3165
filoSkeleton_36.tif	Background	0.998857	0.998401	0.997717	0.999314	0.998857	0.997033	0.997717	11249274	18018	155901	7719
filoSkeleton_36.tif	Body	0.924232	0.951363	0.859136	0.898605	0.924232	0.772024	0.859136	154977	7923	11250525	17487
filoSkeleton_36.tif	Tip	0.590345	0.891667	0.418787	0.441237	0.590345	0.184784	0.418787	642	78	11429379	813
filoSkeleton_22.tif	Background	0.999301	0.998752	0.998604	0.999851	0.999301	0.998456	0.998604	11304438	14124	110670	1680
filoSkeleton_22.tif	Body	0.9344	0.987124	0.876877	0.887022	0.9344	0.777809	0.876877	107406	1401	11308425	13680
filoSkeleton_22.tif	Tip	0.737278	0.754445	0.583879	0.720874	0.737278	0.420903	0.583879	2673	870	11426334	1035

## Sheet: filoSkeleton body and stalk
Image	Class	F1-score	Precision	Accuracy	Recall	Dice Coefficient	Panoptic Quality	IoU	TP	FP	TN	FN
AVERAGE	All	0.82375	0.805039	0.760572	0.869704	0.82375	0.712509	0.760572	468942	12062.5	949947	12062.5
AVERAGE	Background	0.979665	0.97899	0.968927	0.989842	0.979665	0.958973	0.968927	1.00437e+06	21222.5	406958	10464
AVERAGE	Body	0.971403	0.98272	0.951728	0.968744	0.971403	0.93231	0.951728	396266	7550	1.0168e+06	22394.7
AVERAGE	Stalk	0.520182	0.453408	0.36106	0.650526	0.520182	0.246244	0.36106	6191.27	7415	1.42608e+06	3328.8
36filoSkeleton_body.tif	Background	0.971549	0.947096	0.944673	0.997299	0.971549	0.942122	0.944673	992601	55446	242481	2688
36filoSkeleton_body.tif	Body	0.861184	0.993292	0.756211	0.760092	0.861184	0.57479	0.756211	218991	1479	1003626	69120
36filoSkeleton_body.tif	Stalk	0.328379	0.229442	0.196443	0.577323	0.328379	0.113411	0.196443	5667	19032	1264368	4149
22filoSkeleton_body.tif	Background	0.996611	0.999363	0.993244	0.993873	0.996611	0.987158	0.993244	772284	492	207840	4761
22filoSkeleton_body.tif	Body	0.992441	0.988217	0.984995	0.996701	0.992441	0.981746	0.984995	203040	2421	779244	672
22filoSkeleton_body.tif	Stalk	0.637755	0.52521	0.468165	0.811688	0.637755	0.380004	0.468165	3750	3390	977367	870
25filoSkeleton_body.tif	Background	0.993567	0.99805	0.987216	0.989124	0.993567	0.97648	0.987216	772410	1509	389760	8493
25filoSkeleton_body.tif	Body	0.989159	0.985491	0.97855	0.992854	0.989159	0.971557	0.97855	376365	5541	787557	2709
25filoSkeleton_body.tif	Stalk	0.654404	0.571297	0.48633	0.765806	0.654404	0.372434	0.48633	9339	7008	1152969	2856
4filoSkeleton_body.tif	Background	0.994855	0.99991	0.989763	0.989851	0.994855	0.979718	0.989763	1263489	114	524373	12954
4filoSkeleton_body.tif	Body	0.987517	0.975386	0.975342	0.999954	0.987517	0.975297	0.975342	519867	13119	1267920	24
4filoSkeleton_body.tif	Stalk	0.378651	0.389772	0.23354	0.368146	0.378651	0.085977	0.23354	1692	2649	1793685	2904
41filoSkeleton_body.tif	Background	0.994747	0.995412	0.989549	0.994083	0.994747	0.983694	0.989549	1431933	6600	238302	8523
41filoSkeleton_body.tif	Body	0.974854	0.980007	0.950941	0.969754	0.974854	0.922179	0.950941	216903	4425	1457265	6765
41filoSkeleton_body.tif	Stalk	0.629646	0.577009	0.459477	0.692851	0.629646	0.318349	0.459477	14712	10785	1653339	6522
16filoSkeleton_body.tif	Background	0.99526	0.995012	0.990565	0.995509	0.99526	0.986116	0.990565	1131711	5673	221880	5106
16filoSkeleton_body.tif	Body	0.980423	0.991414	0.961598	0.969673	0.980423	0.932436	0.961598	211317	1830	1144614	6609
16filoSkeleton_body.tif	Stalk	0.611608	0.518535	0.440516	0.745404	0.611608	0.328362	0.440516	7176	6663	1348080	2451
3filoSkeleton_body.tif	Background	0.992694	0.999833	0.985494	0.985655	0.992694	0.971357	0.985494	1404624	234	602790	20442
3filoSkeleton_body.tif	Body	0.980706	0.962692	0.962143	0.999408	0.980706	0.961574	0.962143	592812	22974	1411953	351
3filoSkeleton_body.tif	Stalk	0.353614	0.410959	0.214782	0.310313	0.353614	0.0666497	0.214782	3060	4386	2013843	6801
33filoSkeleton_body.tif	Background	0.997207	0.99753	0.99443	0.996885	0.997207	0.991332	0.99443	1387155	3435	299922	4335
33filoSkeleton_body.tif	Body	0.989137	0.99144	0.978507	0.986845	0.989137	0.965635	0.978507	291879	2520	1396557	3891
33filoSkeleton_body.tif	Stalk	0.661049	0.584906	0.493707	0.759984	0.661049	0.375209	0.493707	5766	4092	1683168	1821
19filoSkeleton_body.tif	Background	0.993283	0.998105	0.986655	0.988507	0.993283	0.975316	0.986655	770997	1464	577455	8964
19filoSkeleton_body.tif	Body	0.994956	0.99267	0.989963	0.997252	0.994956	0.987243	0.989963	568386	4197	784731	1566
19filoSkeleton_body.tif	Stalk	0.616761	0.508239	0.445882	0.784209	0.616761	0.349664	0.445882	7032	6804	1343109	1935
2filoSkeleton_body.tif	Background	0.992644	0.999968	0.985396	0.985427	0.992644	0.971036	0.985396	1419000	45	470634	20985
2filoSkeleton_body.tif	Body	0.979915	0.960746	0.960621	0.999864	0.979915	0.960491	0.960621	464634	18984	1426983	63
2filoSkeleton_body.tif	Stalk	0.39262	0.343082	0.244261	0.458877	0.39262	0.112085	0.244261	2745	5256	1899426	3237
18filoSkeleton_body.tif	Background	0.996663	0.998071	0.993348	0.995259	0.996663	0.988639	0.993348	1034031	1998	259026	4926
18filoSkeleton_body.tif	Body	0.991943	0.994889	0.984015	0.989014	0.991943	0.973204	0.984015	251706	1293	1044186	2796
18filoSkeleton_body.tif	Stalk	0.588155	0.469187	0.416586	0.787948	0.588155	0.328248	0.416586	5139	5814	1287645	1383
31filoSkeleton_body.tif	Background	0.994604	0.992178	0.989267	0.997042	0.994604	0.98634	0.989267	1513833	11934	385227	4491
31filoSkeleton_body.tif	Body	0.977373	0.996554	0.955748	0.958917	0.977373	0.916483	0.955748	370491	1281	1527840	15873
31filoSkeleton_body.tif	Stalk	0.605782	0.485122	0.434496	0.806335	0.605782	0.35035	0.434496	8706	9240	1895448	2091
8filoSkeleton_body.tif	Background	0.991534	0.999665	0.983211	0.983534	0.991534	0.967022	0.983211	1191846	399	719940	19953
8filoSkeleton_body.tif	Body	0.985035	0.970735	0.970511	0.999762	0.985035	0.97028	0.970511	705639	21273	1205058	168
8filoSkeleton_body.tif	Stalk	0.500709	0.530622	0.333964	0.473988	0.500709	0.158295	0.333964	6888	6093	1911513	7644
38filoSkeleton_body.tif	Background	0.997818	0.998181	0.995646	0.997456	0.997818	0.993112	0.995646	943176	1719	265899	2406
38filoSkeleton_body.tif	Body	0.992691	0.99158	0.985488	0.993805	0.992691	0.979383	0.985488	261795	2223	947550	1632
38filoSkeleton_body.tif	Stalk	0.621373	0.614416	0.450719	0.62849	0.621373	0.283272	0.450719	2634	1653	1207356	1557
45filoSkeleton_body.tif	Background	0.997479	0.998338	0.994971	0.996623	0.997479	0.991611	0.994971	769275	1281	249417	2607
45filoSkeleton_body.tif	Body	0.993639	0.993251	0.987359	0.994028	0.993639	0.981462	0.987359	244161	1659	775293	1467
45filoSkeleton_body.tif	Stalk	0.648749	0.589458	0.48011	0.721302	0.648749	0.346304	0.48011	3657	2547	1014963	1413
15filoSkeleton_body.tif	Background	0.986257	0.998077	0.972886	0.974714	0.986257	0.948285	0.972886	1212726	2337	317736	31461
15filoSkeleton_body.tif	Body	0.961856	0.928704	0.926515	0.997463	0.961856	0.924165	0.926515	293748	22551	1247214	747
15filoSkeleton_body.tif	Stalk	0.475477	0.422579	0.311886	0.543514	0.475477	0.169514	0.311886	13902	18996	1519686	11676
26filoSkeleton_body.tif	Background	0.993722	0.996613	0.987522	0.990848	0.993722	0.978485	0.987522	949713	3228	384723	8772
26filoSkeleton_body.tif	Body	0.99111	0.991523	0.982376	0.990696	0.99111	0.973236	0.982376	374073	3198	965652	3513
26filoSkeleton_body.tif	Stalk	0.51495	0.421967	0.346756	0.660492	0.51495	0.229029	0.346756	6846	9378	1326693	3519
32filoSkeleton_body.tif	Background	0.978066	0.961532	0.957074	0.99518	0.978066	0.952461	0.957074	741990	29685	377883	3594
32filoSkeleton_body.tif	Body	0.950784	0.995805	0.906185	0.909658	0.950784	0.824319	0.906185	365325	1539	750006	36282
32filoSkeleton_body.tif	Stalk	0.444736	0.313077	0.285955	0.767489	0.444736	0.219468	0.285955	4575	10038	1137153	1386
5filoSkeleton_body.tif	Background	0.993578	0.999994	0.987238	0.987244	0.993578	0.974645	0.987238	1055952	6	426153	13644
5filoSkeleton_body.tif	Body	0.984086	0.968745	0.968671	0.999922	0.984086	0.968595	0.968671	421959	13614	1060149	33
5filoSkeleton_body.tif	Stalk	0.361101	0.358665	0.220332	0.363571	0.361101	0.0801062	0.220332	1515	2709	1488879	2652
17filoSkeleton_body.tif	Background	0.996248	0.998088	0.992523	0.994414	0.996248	0.986979	0.992523	1024266	1962	379935	5754
17filoSkeleton_body.tif	Body	0.993562	0.992848	0.987206	0.994277	0.993562	0.981556	0.987206	368994	2658	1038141	2124
17filoSkeleton_body.tif	Stalk	0.709865	0.627485	0.550225	0.817144	0.709865	0.449613	0.550225	8808	5229	1395909	1971
43filoSkeleton_body.tif	Background	0.993142	0.996264	0.986378	0.99004	0.993142	0.976554	0.986378	967107	3627	389019	9729
43filoSkeleton_body.tif	Body	0.992615	0.992729	0.985338	0.992501	0.992615	0.977949	0.985338	374799	2745	989106	2832
43filoSkeleton_body.tif	Stalk	0.629338	0.537493	0.459149	0.759041	0.629338	0.348513	0.459149	11397	9807	1344660	3618
34filoSkeleton_body.tif	Background	0.996305	0.996129	0.992636	0.99648	0.996305	0.989143	0.992636	965736	3753	330312	3411
34filoSkeleton_body.tif	Body	0.992033	0.995395	0.984192	0.988694	0.992033	0.973064	0.984192	322935	1494	975090	3693
34filoSkeleton_body.tif	Stalk	0.618254	0.556488	0.447444	0.695442	0.618254	0.311171	0.447444	5172	4122	1291653	2265
21filoSkeleton_body.tif	Background	0.995326	0.99362	0.990695	0.997037	0.995326	0.987761	0.990695	1148970	7377	599439	3414
21filoSkeleton_body.tif	Body	0.991861	0.997358	0.983853	0.986424	0.991861	0.970497	0.983853	595740	1578	1153683	8199
21filoSkeleton_body.tif	Stalk	0.470043	0.357182	0.307226	0.687174	0.470043	0.211118	0.307226	1977	3558	1752765	900
12filoSkeleton_body.tif	Background	0.989647	0.999716	0.979507	0.97978	0.989647	0.959701	0.979507	1329528	378	452304	27438
12filoSkeleton_body.tif	Body	0.976319	0.95397	0.953733	0.99974	0.976319	0.953485	0.953733	438144	21141	1350249	114
12filoSkeleton_body.tif	Stalk	0.491786	0.41927	0.326072	0.594634	0.491786	0.193894	0.326072	8577	11880	1783344	5847
10filoSkeleton_body.tif	Background	0.986773	0.997129	0.973891	0.976629	0.986773	0.951131	0.973891	623073	1794	254271	14910
10filoSkeleton_body.tif	Body	0.976926	0.962162	0.954893	0.99215	0.976926	0.947397	0.954893	244191	9603	638322	1932
10filoSkeleton_body.tif	Stalk	0.536065	0.441217	0.366181	0.682861	0.536065	0.250051	0.366181	6789	8598	875508	3153
40filoSkeleton_body.tif	Background	0.994244	0.99505	0.988554	0.993439	0.994244	0.982069	0.988554	837684	4167	255819	5532
40filoSkeleton_body.tif	Body	0.987066	0.990713	0.974462	0.983445	0.987066	0.95833	0.974462	241305	2262	855573	4062
40filoSkeleton_body.tif	Stalk	0.701417	0.639001	0.54014	0.777345	0.701417	0.419875	0.54014	11364	6420	1082163	3255
20filoSkeleton_body.tif	Background	0.994284	0.998385	0.988633	0.990216	0.994284	0.97896	0.988633	1159260	1875	439635	11454
20filoSkeleton_body.tif	Body	0.992567	0.99063	0.985243	0.994511	0.992567	0.979835	0.985243	431034	4077	1174734	2379
20filoSkeleton_body.tif	Stalk	0.520374	0.392039	0.351693	0.77362	0.520374	0.272077	0.351693	6264	9714	1594413	1833
6filoSkeleton_body.tif	Background	0.990092	0.999529	0.980379	0.980831	0.990092	0.961586	0.980379	1465680	690	487254	28644
6filoSkeleton_body.tif	Body	0.969601	0.943025	0.940996	0.997719	0.969601	0.938849	0.940996	465762	28140	1487301	1065
6filoSkeleton_body.tif	Stalk	0.469278	0.459902	0.306573	0.479045	0.469278	0.146863	0.306573	10116	11880	1949271	11001
14filoSkeleton_body.tif	Background	0.989739	0.999753	0.979686	0.979923	0.989739	0.960016	0.979686	1202562	297	448824	24639
14filoSkeleton_body.tif	Body	0.978119	0.957856	0.957176	0.999259	0.978119	0.956466	0.957176	440880	19398	1215717	327
14filoSkeleton_body.tif	Stalk	0.396417	0.317179	0.247207	0.528431	0.396417	0.130632	0.247207	4182	9003	1659405	3732
11filoSkeleton_body.tif	Background	0.991025	0.992186	0.982209	0.989866	0.991025	0.972256	0.982209	1155744	9102	545094	11832
11filoSkeleton_body.tif	Body	0.982724	0.987369	0.966034	0.978122	0.982724	0.944899	0.966034	528579	6762	1174608	11823
11filoSkeleton_body.tif	Stalk	0.653269	0.535372	0.485077	0.837756	0.653269	0.406376	0.485077	11556	10029	1697949	2238
37filoSkeleton_body.tif	Background	0.991062	0.997008	0.982283	0.985187	0.991062	0.967732	0.982283	588792	1767	294948	8853
37filoSkeleton_body.tif	Body	0.993366	0.991951	0.98682	0.994786	0.993366	0.981674	0.98682	286164	2322	604374	1500
37filoSkeleton_body.tif	Stalk	0.5836	0.464251	0.412031	0.785549	0.5836	0.32367	0.412031	7110	8205	877104	1941
30filoSkeleton_body.tif	Background	0.987569	0.99884	0.975444	0.97655	0.987569	0.95257	0.975444	705000	819	645684	16929
30filoSkeleton_body.tif	Body	0.986223	0.97458	0.972819	0.998147	0.986223	0.971017	0.972819	636723	16608	713919	1182
30filoSkeleton_body.tif	Stalk	0.460067	0.443116	0.298758	0.478367	0.460067	0.142916	0.298758	4113	5169	1354665	4485
23filoSkeleton_body.tif	Background	0.993485	0.996272	0.987055	0.990714	0.993485	0.977889	0.987055	660609	2472	523839	6192
23filoSkeleton_body.tif	Body	0.9939	0.994325	0.987874	0.993475	0.9939	0.981428	0.987874	512988	2928	673827	3369
23filoSkeleton_body.tif	Stalk	0.679546	0.579384	0.514631	0.821579	0.679546	0.42281	0.514631	8178	5937	1177221	1776
27filoSkeleton_body.tif	Background	0.993725	0.994477	0.987528	0.992974	0.993725	0.980589	0.987528	1151070	6393	594450	8145
27filoSkeleton_body.tif	Body	0.990785	0.995435	0.981738	0.986178	0.990785	0.968168	0.981738	582198	2670	1167030	8160
27filoSkeleton_body.tif	Stalk	0.542535	0.431714	0.372246	0.7299	0.542535	0.271702	0.372246	7653	10074	1739499	2832
39filoSkeleton_body.tif	Background	0.996413	0.996973	0.992851	0.995853	0.996413	0.988734	0.992851	965361	2931	356646	4020
39filoSkeleton_body.tif	Body	0.992584	0.994311	0.985278	0.990864	0.992584	0.976276	0.985278	352362	2016	971331	3249
39filoSkeleton_body.tif	Stalk	0.49093	0.400286	0.32532	0.634644	0.49093	0.206462	0.32532	2517	3771	1321221	1449
28filoSkeleton_body.tif	Background	0.992771	0.994245	0.985647	0.991302	0.992771	0.977074	0.985647	933426	5403	302931	8190
28filoSkeleton_body.tif	Body	0.985326	0.991696	0.971076	0.979037	0.985326	0.95072	0.971076	288063	2412	953307	6168
28filoSkeleton_body.tif	Stalk	0.572218	0.481546	0.400774	0.704956	0.572218	0.282528	0.400774	9942	10704	1225143	4161
1filoSkeleton_body.tif	Background	0.995054	0.998857	0.990157	0.99128	0.995054	0.981523	0.990157	749952	858	611553	6597
1filoSkeleton_body.tif	Body	0.991146	0.98405	0.982447	0.998345	0.991146	0.980822	0.982447	606339	9828	751788	1005
1filoSkeleton_body.tif	Stalk	0.186383	0.331316	0.102769	0.129663	0.186383	0.0133252	0.102769	657	1326	1362567	4410
9filoSkeleton_body.tif	Background	0.420845	0.266627	0.2665	0.998216	0.420845	0.266025	0.2665	271965	748056	382386	486
9filoSkeleton_body.tif	Body	0.492145	0.99952	0.326387	0.326438	0.492145	0.106545	0.326387	368850	177	272793	761073
9filoSkeleton_body.tif	Stalk	0.0618212	0.0320693	0.0318966	0.855491	0.0618212	0.0272872	0.0318966	444	13401	1388973	75
13filoSkeleton_body.tif	Background	0.98911	0.997532	0.978454	0.980828	0.98911	0.959695	0.978454	662112	1638	618498	12942
13filoSkeleton_body.tif	Body	0.987698	0.978143	0.975694	0.997441	0.987698	0.973197	0.975694	610329	13638	669657	1566
13filoSkeleton_body.tif	Stalk	0.444444	0.467282	0.285714	0.423735	0.444444	0.121067	0.285714	3492	3981	1282968	4749
29filoSkeleton_body.tif	Background	0.994968	0.996977	0.989986	0.992967	0.994968	0.983023	0.989986	936882	2841	270534	6636
29filoSkeleton_body.tif	Body	0.990267	0.994985	0.980721	0.985593	0.990267	0.966592	0.980721	262494	1323	949239	3837
29filoSkeleton_body.tif	Stalk	0.560377	0.427994	0.389252	0.811329	0.560377	0.315811	0.389252	5715	7638	1202211	1329
42filoSkeleton_body.tif	Background	0.990429	0.993424	0.981039	0.987452	0.990429	0.968729	0.981039	542028	3588	437208	6888
42filoSkeleton_body.tif	Body	0.989174	0.986391	0.978579	0.991972	0.989174	0.970723	0.978579	428151	5907	552189	3465
42filoSkeleton_body.tif	Stalk	0.525133	0.50269	0.356054	0.549673	0.525133	0.195713	0.356054	5046	4992	975540	4134
7filoSkeleton_body.tif	Background	0.988788	0.999656	0.977824	0.978153	0.988788	0.956461	0.977824	1333113	459	455328	29775
7filoSkeleton_body.tif	Body	0.976068	0.95362	0.953255	0.999599	0.976068	0.952873	0.953255	441036	21450	1356012	177
7filoSkeleton_body.tif	Stalk	0.48302	0.397135	0.318409	0.616303	0.48302	0.196236	0.318409	8982	13635	1790466	5592
35filoSkeleton_body.tif	Background	0.99634	0.993808	0.992707	0.998886	0.99634	0.991601	0.992707	1350045	8412	300717	1506
35filoSkeleton_body.tif	Body	0.978776	0.997036	0.958433	0.961172	0.978776	0.921219	0.958433	290667	864	1357407	11742
35filoSkeleton_body.tif	Stalk	0.568229	0.462682	0.396871	0.736161	0.568229	0.292161	0.396871	4947	5745	1648215	1773
44filoSkeleton_body.tif	Background	0.992219	0.993839	0.984558	0.990604	0.992219	0.975307	0.984558	585114	3627	405519	5550
44filoSkeleton_body.tif	Body	0.991421	0.992586	0.982987	0.990258	0.991421	0.973411	0.982987	400410	2991	592470	3939
44filoSkeleton_body.tif	Stalk	0.518893	0.421753	0.350341	0.674171	0.518893	0.23619	0.350341	3234	4434	990579	1563
24filoSkeleton_body.tif	Background	0.993174	0.997224	0.98644	0.989156	0.993174	0.975743	0.98644	1122816	3126	369528	12309
24filoSkeleton_body.tif	Body	0.982072	0.976554	0.964776	0.987654	0.982072	0.952864	0.964776	359736	8637	1134909	4497
24filoSkeleton_body.tif	Stalk	0.50939	0.413993	0.341733	0.661917	0.50939	0.226198	0.341733	5574	7890	1491468	2847

## Sheet: filoSkeleton tips
Image	Class	F1-score	Precision	Accuracy	Recall	Dice Coefficient	Panoptic Quality	IoU	TP	FP	TN	FN
AVERAGE	All	0.784547	0.882988	0.701476	0.732823	0.784547	0.597461	0.701476	706918	6997.27	706918	6997.27
AVERAGE	Background	0.994892	0.991599	0.989899	0.998256	0.994892	0.988182	0.989899	1.40555e+06	11666.1	8284.6	2328.4
AVERAGE	Tip	0.574202	0.774376	0.413053	0.46739	0.574202	0.206739	0.413053	8284.6	2328.4	1.40555e+06	11666.1
10filoSkeleton_tips.tif	Background	0.992202	0.986603	0.984524	0.997864	0.992202	0.982421	0.984524	1423716	19332	11139	3048
10filoSkeleton_tips.tif	Tip	0.498858	0.785155	0.332319	0.365561	0.498858	0.121483	0.332319	11139	3048	1423716	19332
11filoSkeleton_tips.tif	Background	0.99412	0.988489	0.988309	0.999816	0.99412	0.988127	0.988309	879522	10242	4122	162
11filoSkeleton_tips.tif	Tip	0.442085	0.962185	0.283767	0.286967	0.442085	0.0814319	0.283767	4122	162	879522	10242
12filoSkeleton_tips.tif	Background	0.996996	0.994309	0.99401	0.999697	0.996996	0.993708	0.99401	1701525	9738	9993	516
12filoSkeleton_tips.tif	Tip	0.660913	0.950899	0.493555	0.506462	0.660913	0.249967	0.493555	9993	516	1701525	9738
13filoSkeleton_tips.tif	Background	0.991832	0.985782	0.983797	0.997957	0.991832	0.981787	0.983797	1591242	22950	19146	3258
13filoSkeleton_tips.tif	Tip	0.593674	0.85458	0.422146	0.454818	0.593674	0.191999	0.422146	19146	3258	1591242	22950
14filoSkeleton_tips.tif	Background	0.998504	0.99795	0.997012	0.999058	0.998504	0.996073	0.997012	1184178	2433	2943	1116
14filoSkeleton_tips.tif	Tip	0.623847	0.725055	0.453327	0.547433	0.623847	0.248166	0.453327	2943	1116	1184178	2433
15filoSkeleton_tips.tif	Background	0.998197	0.997512	0.996401	0.998884	0.998197	0.995289	0.996401	1702050	4245	4383	1902
15filoSkeleton_tips.tif	Tip	0.587809	0.697375	0.416239	0.507997	0.587809	0.211448	0.416239	4383	1902	1702050	4245
16filoSkeleton_tips.tif	Background	0.996421	0.993146	0.992868	0.999718	0.996421	0.992588	0.992868	1277535	8817	8478	360
16filoSkeleton_tips.tif	Tip	0.648835	0.959267	0.480204	0.490199	0.648835	0.235396	0.480204	8478	360	1277535	8817
17filoSkeleton_tips.tif	Background	0.99807	0.996534	0.996148	0.999612	0.99807	0.995761	0.996148	1660365	5775	9537	645
17filoSkeleton_tips.tif	Tip	0.748176	0.936653	0.597669	0.622845	0.748176	0.372255	0.597669	9537	645	1660365	5775
18filoSkeleton_tips.tif	Background	0.993605	0.988075	0.987292	0.999197	0.993605	0.986499	0.987292	1382061	16680	9405	1110
18filoSkeleton_tips.tif	Tip	0.513934	0.894437	0.345836	0.360552	0.513934	0.124692	0.345836	9405	1110	1382061	16680
19filoSkeleton_tips.tif	Background	0.995149	0.991052	0.990345	0.999281	0.995149	0.989633	0.990345	1375230	12417	7395	990
19filoSkeleton_tips.tif	Tip	0.524524	0.881932	0.355495	0.373259	0.524524	0.132691	0.355495	7395	990	1375230	12417
1filoSkeleton_tips.tif	Background	0.99539	0.99196	0.990822	0.998843	0.99539	0.989676	0.990822	1349886	10941	12024	1563
1filoSkeleton_tips.tif	Tip	0.657912	0.884964	0.490215	0.523579	0.657912	0.256667	0.490215	12024	1563	1349886	10941
20filoSkeleton_tips.tif	Background	0.998499	0.997663	0.997002	0.999336	0.998499	0.99634	0.997002	1448667	3393	4851	963
20filoSkeleton_tips.tif	Tip	0.690141	0.834365	0.526882	0.588428	0.690141	0.310032	0.526882	4851	963	1448667	3393
21filoSkeleton_tips.tif	Background	0.997824	0.996991	0.995658	0.998659	0.997824	0.994322	0.995658	1166007	3519	3327	1566
21filoSkeleton_tips.tif	Tip	0.566829	0.679951	0.395506	0.485977	0.566829	0.192207	0.395506	3327	1566	1166007	3519
22filoSkeleton_tips.tif	Background	0.996993	0.995076	0.994005	0.998918	0.996993	0.992929	0.994005	1171365	5796	5421	1269
22filoSkeleton_tips.tif	Tip	0.605462	0.810314	0.434166	0.483284	0.605462	0.209826	0.434166	5421	1269	1171365	5796
23filoSkeleton_tips.tif	Background	0.996807	0.994838	0.993634	0.998784	0.996807	0.992426	0.993634	790929	4104	5454	963
23filoSkeleton_tips.tif	Tip	0.682817	0.84993	0.518392	0.570621	0.682817	0.295805	0.518392	5454	963	790929	4104
24filoSkeleton_tips.tif	Background	0.994918	0.992371	0.989888	0.997479	0.994918	0.987392	0.989888	1335345	10266	15384	3375
24filoSkeleton_tips.tif	Tip	0.692833	0.820086	0.530026	0.599766	0.692833	0.317892	0.530026	15384	3375	1335345	10266
25filoSkeleton_tips.tif	Background	0.995624	0.993949	0.991286	0.997304	0.995624	0.988614	0.991286	1387272	8445	12450	3750
25filoSkeleton_tips.tif	Tip	0.671249	0.768519	0.505173	0.595836	0.671249	0.301001	0.505173	12450	3750	1387272	8445
26filoSkeleton_tips.tif	Background	0.997126	0.995064	0.994269	0.999197	0.997126	0.99347	0.994269	1283961	6369	8619	1032
26filoSkeleton_tips.tif	Tip	0.699623	0.893068	0.538015	0.57506	0.699623	0.309391	0.538015	8619	1032	1283961	6369
27filoSkeleton_tips.tif	Background	0.996459	0.994931	0.992944	0.997992	0.996459	0.99095	0.992944	1339113	6822	10251	2694
27filoSkeleton_tips.tif	Tip	0.68299	0.791889	0.518592	0.600422	0.68299	0.311374	0.518592	10251	2694	1339113	6822
28filoSkeleton_tips.tif	Background	0.99581	0.993101	0.991655	0.998534	0.99581	0.990201	0.991655	1585374	11013	13509	2328
28filoSkeleton_tips.tif	Tip	0.669442	0.853002	0.503128	0.550893	0.669442	0.27717	0.503128	13509	2328	1585374	11013
29filoSkeleton_tips.tif	Background	0.997403	0.995524	0.99482	0.999289	0.997403	0.994113	0.99482	1742358	7833	7770	1239
29filoSkeleton_tips.tif	Tip	0.631399	0.862471	0.461347	0.497981	0.631399	0.229742	0.461347	7770	1239	1742358	7833
2filoSkeleton_tips.tif	Background	0.983921	0.969519	0.968351	0.998758	0.983921	0.967149	0.968351	1476363	46416	14583	1836
2filoSkeleton_tips.tif	Tip	0.376734	0.888178	0.232084	0.239069	0.376734	0.0554842	0.232084	14583	1836	1476363	46416
30filoSkeleton_tips.tif	Background	0.997915	0.996775	0.995838	0.999057	0.997915	0.994899	0.995838	979086	3168	2199	924
30filoSkeleton_tips.tif	Tip	0.518021	0.704131	0.349547	0.409726	0.518021	0.143219	0.349547	2199	924	979086	3168
31filoSkeleton_tips.tif	Background	0.960613	0.930302	0.924211	0.992965	0.960613	0.917709	0.924211	1098861	82326	4140	7785
31filoSkeleton_tips.tif	Tip	0.084154	0.34717	0.0439253	0.0478801	0.084154	0.00210315	0.0439253	4140	7785	1098861	82326
32filoSkeleton_tips.tif	Background	0.994888	0.994248	0.989829	0.995529	0.994888	0.985404	0.989829	1673490	9681	4161	7515
32filoSkeleton_tips.tif	Tip	0.326123	0.356372	0.194831	0.300607	0.326123	0.0585675	0.194831	4161	7515	1673490	9681
33filoSkeleton_tips.tif	Background	0.993832	0.992502	0.98774	0.995166	0.993832	0.982966	0.98774	1283451	9696	3831	6234
33filoSkeleton_tips.tif	Tip	0.324771	0.380626	0.193867	0.283211	0.324771	0.0549053	0.193867	3831	6234	1283451	9696
34filoSkeleton_tips.tif	Background	0.993307	0.990837	0.986702	0.995789	0.993307	0.982547	0.986702	1232121	11394	4641	5211
34filoSkeleton_tips.tif	Tip	0.358558	0.471072	0.218441	0.289429	0.358558	0.0632233	0.218441	4641	5211	1232121	11394
35filoSkeleton_tips.tif	Background	0.997471	0.996336	0.994955	0.998608	0.997471	0.99357	0.994955	1280841	4710	5880	1785
35filoSkeleton_tips.tif	Tip	0.644207	0.767123	0.475152	0.555241	0.644207	0.263824	0.475152	5880	1785	1280841	4710
36filoSkeleton_tips.tif	Background	0.994763	0.992544	0.989581	0.996992	0.994763	0.986604	0.989581	1094685	8223	12585	3303
36filoSkeleton_tips.tif	Tip	0.685906	0.792107	0.521961	0.604815	0.685906	0.31569	0.521961	12585	3303	1094685	8223
37filoSkeleton_tips.tif	Background	0.995131	0.993349	0.990309	0.996918	0.995131	0.987257	0.990309	877365	5874	8409	2712
37filoSkeleton_tips.tif	Tip	0.662022	0.756137	0.494793	0.588742	0.662022	0.291305	0.494793	8409	2712	877365	5874
38filoSkeleton_tips.tif	Background	0.994386	0.992776	0.988835	0.996002	0.994386	0.984881	0.988835	1195668	8700	4032	4800
38filoSkeleton_tips.tif	Tip	0.373957	0.456522	0.229979	0.316682	0.373957	0.0728304	0.229979	4032	4800	1195668	8700
39filoSkeleton_tips.tif	Background	0.995815	0.993603	0.991664	0.998036	0.995815	0.989716	0.991664	1088502	7008	5550	2142
39filoSkeleton_tips.tif	Tip	0.548148	0.721529	0.377551	0.441949	0.548148	0.166858	0.377551	5550	2142	1088502	7008
3filoSkeleton_tips.tif	Background	0.997482	0.995379	0.994976	0.999594	0.997482	0.994572	0.994976	1963095	9114	9261	798
3filoSkeleton_tips.tif	Tip	0.651403	0.920668	0.483023	0.504	0.651403	0.243444	0.483023	9261	798	1963095	9114
40filoSkeleton_tips.tif	Background	0.997259	0.995773	0.994533	0.998749	0.997259	0.993289	0.994533	1669371	7086	6810	2091
40filoSkeleton_tips.tif	Tip	0.597447	0.765083	0.425971	0.490069	0.597447	0.208755	0.425971	6810	2091	1669371	7086
41filoSkeleton_tips.tif	Background	0.997447	0.996211	0.994907	0.998686	0.997447	0.993599	0.994907	1898709	7221	6141	2499
41filoSkeleton_tips.tif	Tip	0.558222	0.710764	0.387176	0.459587	0.558222	0.177941	0.387176	6141	2499	1898709	7221
42filoSkeleton_tips.tif	Background	0.996359	0.995834	0.992744	0.996884	0.996359	0.989651	0.992744	976077	4083	6501	3051
42filoSkeleton_tips.tif	Tip	0.645709	0.68059	0.476788	0.614229	0.645709	0.292857	0.476788	6501	3051	976077	4083
43filoSkeleton_tips.tif	Background	0.997029	0.995545	0.994076	0.998517	0.997029	0.992602	0.994076	1351554	6048	9873	2007
43filoSkeleton_tips.tif	Tip	0.710262	0.831061	0.550703	0.620124	0.710262	0.341504	0.550703	9873	2007	1351554	6048
44filoSkeleton_tips.tif	Background	0.993183	0.988534	0.986458	0.997876	0.993183	0.984362	0.986458	979458	11361	6906	2085
44filoSkeleton_tips.tif	Tip	0.506714	0.768101	0.339328	0.378059	0.506714	0.128286	0.339328	6906	2085	979458	11361
45filoSkeleton_tips.tif	Background	0.997727	0.997022	0.995465	0.998434	0.997727	0.993906	0.995465	1013529	3027	4434	1590
45filoSkeleton_tips.tif	Tip	0.65762	0.736056	0.489891	0.59429	0.65762	0.291137	0.489891	4434	1590	1013529	3027
4filoSkeleton_tips.tif	Background	0.994849	0.991679	0.989751	0.99804	0.994849	0.987812	0.989751	2028912	17025	14214	3984
4filoSkeleton_tips.tif	Tip	0.575035	0.781075	0.403543	0.455008	0.575035	0.183615	0.403543	14214	3984	2028912	17025
5filoSkeleton_tips.tif	Background	0.997722	0.996206	0.995455	0.999243	0.997722	0.994701	0.995455	1801683	6861	8766	1365
5filoSkeleton_tips.tif	Tip	0.680643	0.865265	0.51589	0.560952	0.680643	0.28939	0.51589	8766	1365	1801683	6861
6filoSkeleton_tips.tif	Background	0.992373	0.985779	0.984861	0.999056	0.992373	0.983932	0.984861	1778388	25656	12951	1680
6filoSkeleton_tips.tif	Tip	0.486532	0.885175	0.321468	0.335457	0.486532	0.107839	0.321468	12951	1680	1778388	25656
7filoSkeleton_tips.tif	Background	0.996816	0.994275	0.993652	0.99937	0.996816	0.993026	0.993652	1792881	10323	8715	1131
7filoSkeleton_tips.tif	Tip	0.603448	0.885131	0.432099	0.457769	0.603448	0.197801	0.432099	8715	1131	1792881	10323
8filoSkeleton_tips.tif	Background	0.994078	0.989754	0.988226	0.998441	0.994078	0.986685	0.988226	2124462	21993	16608	3318
8filoSkeleton_tips.tif	Tip	0.567533	0.833484	0.396193	0.430248	0.567533	0.170461	0.396193	16608	3318	2124462	21993
9filoSkeleton_tips.tif	Background	0.997817	0.996236	0.995644	0.999403	0.997817	0.99505	0.995644	1813590	6852	6015	1083
9filoSkeleton_tips.tif	Tip	0.602554	0.847422	0.431183	0.467475	0.602554	0.201567	0.431183	6015	1083	1813590	6852
