# Supplementary material for: filoVision – using deep learning and tip markers to automate filopodia analysis
Source: J Cell Sci. 2024 Feb 27;137(4):jcs261274. doi: 10.1242/jcs.261274 (PMC10941656; doi:10.1242/jcs.261274)
Supplement: Table S4. — An example summary table featuring filoTips cell and filopodia analyses split by sheet. [file joces-137-261274-TableS4.xlsx]

## Sheet: filoTips Cell Output
Experiment Name	Cell Number	Aspect Ratio	Body Intensity Sum	Body Intensity	Cortex Intensity	Leading Edge Intensity	Side & Rear Intensity	Cortex_Body	Leading Edge_Body	SideRear_Body	Leading Edge_SideRear	Filo Number	Filos/10um	Cell Area (um^2)	Perimeter (um)
192 - 1.Project Maximum Z_c488.tiff	1	0.78	58071	113.86	122.36	134.38	117.76	1.07	1.18	1.03	1.14	0	0	79.95	35.21
192 - 1.Project Maximum Z_c488.tiff	2	0.94	35871	84.01	105.64	123.71	100.26	1.26	1.47	1.19	1.23	2	0.54	77.53	36.75
192 - 1.Project Maximum Z_c488.tiff	3	0.98	46335	41.82	43.29	40.04	44.09	1.04	0.96	1.05	0.91	1	0.24	121.25	42.2
192 - 10.Project Maximum Z_c488.tiff	1	0.96	25136	42.39	54.29	55.38	54.01	1.28	1.31	1.27	1.03	3	0.8	87.43	37.61
192 - 10.Project Maximum Z_c488.tiff	2	0.59	34161	27.71	31.66	42.29	30.08	1.14	1.53	1.09	1.41	1	0.15	175.34	66.62
192 - 10.Project Maximum Z_c488.tiff	3	0.64	23564	24.24	26.25	31.25	25.72	1.08	1.29	1.06	1.21	0	0	194.53	100.12
192 - 10.Project Maximum Z_c488.tiff	4	0.58	3590	23.46	21.51	23.77	20.96	0.92	1.01	0.89	1.13	4	0.83	72.5	48.36
192 - 10.Project Maximum Z_c488.tiff	5	0.83	59881	50.88	64.33	73.75	62.26	1.26	1.45	1.22	1.18	3	0.65	132.61	46.19
192 - 10.Project Maximum Z_c488.tiff	6	0.78	30905	63.99	78.19	96.14	69.93	1.22	1.5	1.09	1.37	0	0	78.61	35.41
192 - 10.Project Maximum Z_c488.tiff	7	0.63	49840	85.78	114.87	123.11	112.86	1.34	1.44	1.32	1.09	3	0.66	102.2	45.34
192 - 10.Project Maximum Z_c488.tiff	8	0.88	57249	33.82	31.84	32.95	31.66	0.94	0.97	0.94	1.04	0	0	160.52	48.93
192 - 11.Project Maximum Z_c488.tiff	1	0.74	0		24.06	22.46	25.23				0.89	0	0	29.15	29.97
192 - 11.Project Maximum Z_c488.tiff	2	0.8	84899	105.2	141.31	143.1	140.76	1.34	1.36	1.34	1.02	0	0	107.07	42.31
192 - 11.Project Maximum Z_c488.tiff	3	0.54	68552	74.35	80.04	84.98	78.59	1.08	1.14	1.06	1.08	3	0.56	133.2	54.04
192 - 11.Project Maximum Z_c488.tiff	4	0.75	8791	32.44	33.25	34.11	32.94	1.03	1.05	1.02	1.04	0	0	60.75	32.47
192 - 11.Project Maximum Z_c488.tiff	5	0.69	30395	28.67	33.04	37.86	32.31	1.15	1.32	1.13	1.17	0	0	143.26	67.33
192 - 11.Project Maximum Z_c488.tiff	6	0.99	72011	93.64	104.05	113.56	101.51	1.11	1.21	1.08	1.12	2	0.53	96.36	37.98
192 - 11.Project Maximum Z_c488.tiff	7	0.66	68073	86.72	117.09	132.3	113.91	1.35	1.53	1.31	1.16	2	0.45	109.54	44.51
192 - 12.Project Maximum Z_c488.tiff	1	0.9	19325	13.67	19.7	23.32	19.01	1.44	1.71	1.39	1.23	6	1.13	155.5	53.26
192 - 12.Project Maximum Z_c488.tiff	2	0.72	50550	53.61	63.92	78.2	60.29	1.19	1.46	1.12	1.3	3	0.67	114.09	44.93
192 - 12.Project Maximum Z_c488.tiff	3	0.92	16927	46	60.41	66.73	57.53	1.31	1.45	1.25	1.16	0	0	64.56	30.81
192 - 12.Project Maximum Z_c488.tiff	4	0.51	860	40.95	59.48	61.34	58.1	1.45	1.5	1.42	1.06	0	0	37.04	27.39
192 - 2.Project Maximum Z_c488.tiff	1	0.54	15382	55.13	57.62	61.95	56.05	1.05	1.12	1.02	1.11	0	0	66.28	33.43
192 - 2.Project Maximum Z_c488.tiff	2	0.59	13865	61.9	69.34	87.08	64.23	1.12	1.41	1.04	1.36	3	0.91	61.32	32.96
192 - 2.Project Maximum Z_c488.tiff	3	0.59	10361	49.57	55.73	56.79	55.08	1.12	1.15	1.11	1.03	0	0	57	32.22
192 - 2.Project Maximum Z_c488.tiff	4	0.65	106871	137.01	143.15	149.38	141.76	1.04	1.09	1.03	1.05	0	0	102.93	40.53
192 - 2.Project Maximum Z_c488.tiff	5	0.82	56711	63.15	74.7	79.17	73.53	1.18	1.25	1.16	1.08	2	0.5	106.55	39.83
192 - 2.Project Maximum Z_c488.tiff	6	1	67706	62.81	76.26	78.14	75.73	1.21	1.24	1.21	1.03	1	0.21	127.91	46.91
192 - 2.Project Maximum Z_c488.tiff	7	0.8	82353	84.64	98.39	115.95	93.46	1.16	1.37	1.1	1.24	1	0.22	123.08	46.51
192 - 2.Project Maximum Z_c488.tiff	8	0.86	43554	117.4	151.28	159.26	148.4	1.29	1.36	1.26	1.07	0	0	74.2	35.9
192 - 3.Project Maximum Z_c488.tiff	1	0.92	40857	89.21	89.83	104.63	85.23	1.01	1.17	0.96	1.23	5	1.48	74	33.71
192 - 3.Project Maximum Z_c488.tiff	2	0.93	41338	80.74	80.83	94.7	74.35	1	1.17	0.92	1.27	4	0.92	93.65	43.49
192 - 3.Project Maximum Z_c488.tiff	3	0.86	63162	83.11	85.07	92.05	83.05	1.02	1.11	1	1.11	1	0.27	96.36	37.66
192 - 3.Project Maximum Z_c488.tiff	4	0.88	13449	52.95	53.39	57.75	51.54	1.01	1.09	0.97	1.12	3	1.09	53.16	27.54
192 - 3.Project Maximum Z_c488.tiff	5	0.86	13036	42.74	43.33	44.8	42.67	1.01	1.05	1	1.05	5	1.62	62.03	30.86
192 - 3.Project Maximum Z_c488.tiff	6	0.74	24372	63.47	61.07	74.43	56.92	0.96	1.17	0.9	1.31	6	1.58	78.15	37.91
192 - 3.Project Maximum Z_c488.tiff	7	0.57	8709	41.27	45.67	48.03	44.8	1.11	1.16	1.09	1.07	8	2.34	62.73	34.22
192 - 3.Project Maximum Z_c488.tiff	8	0.86	41241	82.81	88.09	95.35	86.35	1.06	1.15	1.04	1.1	6	1.43	89.26	41.89
192 - 3.Project Maximum Z_c488.tiff	9	0.55	19158	55.53	57.16	63.88	53.74	1.03	1.15	0.97	1.19	6	1.62	74.66	37.07
192 - 3.Project Maximum Z_c488.tiff	10	0.91	25148	60.31	63	75.5	58.46	1.04	1.25	0.97	1.29	0	0	68.27	31.51
192 - 4.Project Maximum Z_c488.tiff	1	0.53	19301	39.31	45.76	48.42	45.02	1.16	1.23	1.15	1.08	4	1.04	85.73	38.54
192 - 4.Project Maximum Z_c488.tiff	2	0.89	39410	56.95	65.61	69.29	64.24	1.15	1.22	1.13	1.08	0	0	91.42	36.82
192 - 4.Project Maximum Z_c488.tiff	3	0.82	16339	60.97	67.77	78.41	63.66	1.11	1.29	1.04	1.23	1	0.31	62.47	31.84
192 - 4.Project Maximum Z_c488.tiff	4	0.99	25731	48.37	53.38	58.58	51.89	1.1	1.21	1.07	1.13	1	0.27	83.17	37.24
192 - 4.Project Maximum Z_c488.tiff	5	0.95	4145	30.26	26.8	29.97	25.57	0.89	0.99	0.85	1.17	1	0.3	51.49	33.13
192 - 4.Project Maximum Z_c488.tiff	6	0.88	111928	143.13	165.3	188.74	158.79	1.15	1.32	1.11	1.19	6	1.51	100.53	39.64
192 - 5.Project Maximum Z_c488.tiff	1	0.95	17316	22.31	28.18	31.16	27.38	1.26	1.4	1.23	1.14	2	0.53	97.22	38.03
192 - 5.Project Maximum Z_c488.tiff	2	0.94	53291	61.11	74.02	85.58	71.03	1.21	1.4	1.16	1.2	2	0.5	106.1	40.35
192 - 5.Project Maximum Z_c488.tiff	3	0.9	275650	91.91	132.03	148.83	129.67	1.44	1.62	1.41	1.15	7	1.07	249.03	65.7
192 - 5.Project Maximum Z_c488.tiff	4	0.82	54624	69.67	84.37	91.46	82.68	1.21	1.31	1.19	1.11	2	0.51	100.83	39.46
192 - 6.Project Maximum Z_c488.tiff	1	0.97	3313	35.24	36.05	37.27	35.11	1.02	1.06	1	1.06	1	0.44	36.29	22.8
192 - 6.Project Maximum Z_c488.tiff	2	0.63	17565	57.4	58.22	64.48	55.27	1.01	1.12	0.96	1.17	2	0.58	68.18	34.2
192 - 6.Project Maximum Z_c488.tiff	3	0.73	23984	75.66	116.47	126.36	112.51	1.54	1.67	1.49	1.12	3	0.92	65.51	32.44
192 - 6.Project Maximum Z_c488.tiff	4	0.88	35860	92.42	85.71	85.68	85.72	0.93	0.93	0.93	1	3	0.99	64.92	30.32
192 - 6.Project Maximum Z_c488.tiff	5	0.38	17120	41.45	41.18	47.19	40	0.99	1.14	0.96	1.18	3	0.49	114.92	60.98
192 - 6.Project Maximum Z_c488.tiff	6	0.89	179648	72.41	74.2	78.22	73.58	1.02	1.08	1.02	1.06	1	0.18	209.36	55.98
192 - 6.Project Maximum Z_c488.tiff	7	0.85	80816	117.29	129.59	138.56	126.98	1.1	1.18	1.08	1.09	1	0.27	90.74	36.52
192 - 6.Project Maximum Z_c488.tiff	8	0.39	43445	71.22	76.77	87.37	73.96	1.08	1.23	1.04	1.18	2	0.38	118.56	52.33
192 - 6.Project Maximum Z_c488.tiff	9	0.66	48350	82.65	87.48	98.25	84.48	1.06	1.19	1.02	1.16	1	0.27	86.74	36.89
192 - 6.Project Maximum Z_c488.tiff	10	1	15930	65.02	76.49	76.68	76.4	1.18	1.18	1.18	1	1	0.37	51.46	26.75
192 - 6.Project Maximum Z_c488.tiff	11	0.92	46790	112.48	117.65	148.2	108.14	1.05	1.32	0.96	1.37	0	0	76.25	35.46
192 - 6.Project Maximum Z_c488.tiff	12	0.96	57354	99.23	111.59	128.19	106.41	1.12	1.29	1.07	1.2	3	0.86	81.34	34.71
192 - 6.Project Maximum Z_c488.tiff	13	0.93	81790	113.76	131.91	153.66	126.78	1.16	1.35	1.11	1.21	2	0.46	104.32	43.24
192 - 7.Project Maximum Z_c488.tiff	1	0.77	56663	86.77	119.12	126.74	117.32	1.37	1.46	1.35	1.08	0	0	95.08	39.98
192 - 7.Project Maximum Z_c488.tiff	2	0.97	47003	55.49	66.79	68.35	66.34	1.2	1.23	1.2	1.03	5	1.28	103.15	39.02
192 - 7.Project Maximum Z_c488.tiff	3	0.78	21227	49.83	63.78	67.49	62.26	1.28	1.35	1.25	1.08	0	0	70.03	32.35
192 - 7.Project Maximum Z_c488.tiff	4	0.89	72891	57.71	69.94	73.22	69.32	1.21	1.27	1.2	1.06	0	0	132.28	44.56
192 - 7.Project Maximum Z_c488.tiff	5	0.87	138073	117.01	133.23	137.15	132.46	1.14	1.17	1.13	1.04	5	1.02	134.64	48.89
192 - 7.Project Maximum Z_c488.tiff	6	0.6	65861	82.43	106.7	123.72	101.98	1.29	1.5	1.24	1.21	4	0.82	117.75	49.06
192 - 8.Project Maximum Z_c488.tiff	1	0.93	4885	10.9	12.83	13.59	12.57	1.18	1.25	1.15	1.08	2	0.57	74.57	35.07
192 - 8.Project Maximum Z_c488.tiff	2	0.71	8057	21.66	24.3	34.74	22.06	1.12	1.6	1.02	1.57	7	1.6	85.07	43.64
192 - 8.Project Maximum Z_c488.tiff	3	0.86	43199	50.82	56.28	69.45	52.72	1.11	1.37	1.04	1.32	5	1.17	106.66	42.65
192 - 8.Project Maximum Z_c488.tiff	4	0.99	9314	18.09	24.39	25.31	24.06	1.35	1.4	1.33	1.05	3	0.89	76.56	33.53
192 - 8.Project Maximum Z_c488.tiff	5	0.56	22739	32.21	39.05	39.6	38.85	1.21	1.23	1.21	1.02	0	0	103.26	42.88
192 - 8.Project Maximum Z_c488.tiff	6	0.69	21441	22.59	24.84	25.58	24.71	1.1	1.13	1.09	1.04	0	0	122.2	46.86
192 - 9.Project Maximum Z_c488.tiff	1	0.23	0		21.91	22.18	21.52				1.03	0	0	25.09	27.88
192 - 9.Project Maximum Z_c488.tiff	2	0.75	14367	28.79	46.48	53.6	43.86	1.61	1.86	1.52	1.22	0	0	78.5	34.79
192 - 9.Project Maximum Z_c488.tiff	3	0.79	7090	21.55	20.79	23.66	19.54	0.96	1.1	0.91	1.21	0	0	63.75	31.35
192 - 9.Project Maximum Z_c488.tiff	4	0.97	5947	41.59	39.71	40.42	39.22	0.95	0.97	0.94	1.03	1	0.42	41.1	24.06
192 - 9.Project Maximum Z_c488.tiff	5	0.8	26065	31.56	38.92	42.36	37.9	1.23	1.34	1.2	1.12	5	1.21	105.71	41.19
192 - 9.Project Maximum Z_c488.tiff	6	0.93	102312	73.34	79.98	92.12	77.68	1.09	1.26	1.06	1.19	5	1.1	139.27	45.57
192 - 9.Project Maximum Z_c488.tiff	7	0.64	0		61.83	60.68	64.65				0.94	10	3.23	37.75	30.95
192 - 9.Project Maximum Z_c488.tiff	8	0.35	9143	23.56	24.5	26.51	24.11	1.04	1.13	1.02	1.1	6	0.97	115.32	62.07
192 - 9.Project Maximum Z_c488.tiff	9	0.98	1734	21.68	27.48	30.08	25.38	1.27	1.39	1.17	1.19	0	0	35.02	23.08
192 - 9.Project Maximum Z_c488.tiff	10	0.57	16859	28.29	29.95	33.68	29.02	1.06	1.19	1.03	1.16	9	1.67	118.14	53.85
225 - 1.Project Maximum Z_c488.tiff	1	0.85	63851	123.5	130.87	137.61	128.62	1.06	1.11	1.04	1.07	0	0	76.12	33.53
225 - 3.Project Maximum Z_c488.tiff	1	0.74	97137	95.8	111.99	127.32	108.77	1.17	1.33	1.14	1.17	2	0.33	148.42	59.99
225 - 3.Project Maximum Z_c488.tiff	2	0.75	85834	108.65	114.14	134.9	109.6	1.05	1.24	1.01	1.23	0	0	118.74	51.01
225 - 3.Project Maximum Z_c488.tiff	3	0.79	210	52.5	54.5	55.8	51.11	1.04	1.06	0.97	1.09	2	0.51	39.87	39.07
225 - 4.Project Maximum Z_c488.tiff	1	0.75	2585	34.93	31.45	31	31.69	0.9	0.89	0.91	0.98	0	0	45.27	28.83
225 - 4.Project Maximum Z_c488.tiff	2	0.99	32575	39.73	58.83	63.2	57.39	1.48	1.59	1.44	1.1	2	0.49	103.7	40.75
225 - 4.Project Maximum Z_c488.tiff	3	0.59	27741	63.63	97.71	114.46	92.96	1.54	1.8	1.46	1.23	1	0.23	88.6	43.15
225 - 5.Project Maximum Z_c488.tiff	1	0.8	103954	104.69	121.11	134.7	117.6	1.16	1.29	1.12	1.15	4	0.82	126.57	48.71
225 - 5.Project Maximum Z_c488.tiff	2	0.64	82087	117.6	112.82	120.8	110.68	0.96	1.03	0.94	1.09	0	0	98.17	39.8
225 - 6.Project Maximum Z_c488.tiff	1	0.98	73433	75.78	98.66	107.86	96.08	1.3	1.42	1.27	1.12	3	0.63	122.4	47.82
225 - 6.Project Maximum Z_c488.tiff	2	0.74	34081	55.96	68.78	84.27	64.17	1.23	1.51	1.15	1.31	0	0	101.92	43.69
225 - 7.Project Maximum Z_c488.tiff	1	0.83	135639	108.77	144.29	169.75	139.93	1.33	1.56	1.29	1.21	1	0.21	136.29	47.5
225 - 7.Project Maximum Z_c488.tiff	2	0.83	45910	58.11	67.26	70.5	66.6	1.16	1.21	1.15	1.06	2	0.47	105.13	42.7
225 - 7.Project Maximum Z_c488.tiff	3	0.59	71971	85.78	110.68	135.21	104.29	1.29	1.58	1.22	1.3	0	0	111.79	43.74
225 - 7.Project Maximum Z_c488.tiff	4	0.42	319	106.33	88.41	90.5	85.64	0.83	0.85	0.81	1.06	0	0	37.18	29.42
225 - 7.Project Maximum Z_c488.tiff	5	0.48	2296	43.32	41.1	45	40.24	0.95	1.04	0.93	1.12	0	0	69.81	52.36
247 - 1.Project Maximum Z_c488.tiff	1	0.82	18757	55.17	60.78	71.22	55.73	1.1	1.29	1.01	1.28	0	0	62.75	30.74
247 - 1.Project Maximum Z_c488.tiff	2	0.8	32588	45.14	48.85	46.64	49.36	1.08	1.03	1.09	0.95	2	0.47	102.44	42.31
247 - 1.Project Maximum Z_c488.tiff	3	0.94	6383	44.33	45.51	47.67	44.18	1.03	1.08	1	1.08	0	0	43.68	25.47
247 - 1.Project Maximum Z_c488.tiff	4	0.94	27579	80.41	137.19	133.12	138.55	1.71	1.66	1.72	0.96	1	0.31	64.76	32.44
247 - 1.Project Maximum Z_c488.tiff	5	0.75	80543	75.13	78.65	79.83	78.34	1.05	1.06	1.04	1.02	0	0	123.17	44.76
247 - 1.Project Maximum Z_c488.tiff	6	0.9	27526	69.86	98.04	105.52	95.24	1.4	1.51	1.36	1.11	2	0.62	67.98	32.19
247 - 1.Project Maximum Z_c488.tiff	7	0.78	60002	86.96	110.08	118.31	107.3	1.27	1.36	1.23	1.1	0	0	99.53	41.99
247 - 1.Project Maximum Z_c488.tiff	8	0.81	27282	57.56	74.11	73.58	74.34	1.29	1.28	1.29	0.99	5	1.33	82.2	37.59
247 - 2.Project Maximum Z_c488.tiff	1	0.79	7700	33.33	35.52	37.16	34.68	1.07	1.11	1.04	1.07	0	0	53.27	28.16
247 - 2.Project Maximum Z_c488.tiff	2	0.89	0		20.82	20.92	20.62				1.01	0	0	25.34	27.96
247 - 2.Project Maximum Z_c488.tiff	3	0.67	22500	53.57	65.11	78.48	61.13	1.22	1.46	1.14	1.28	2	0.43	94.55	46.16
247 - 2.Project Maximum Z_c488.tiff	4	0.53	43	21.5	23.79	22.73	24.65	1.11	1.06	1.15	0.92	0	0	48.66	37.68
247 - 2.Project Maximum Z_c488.tiff	5	0.97	7478	31.42	33.12	32.43	33.37	1.05	1.03	1.06	0.97	0	0	62.91	38.2
247 - 2.Project Maximum Z_c488.tiff	6	0.69	7800	23.93	26.66	31.09	25.4	1.11	1.3	1.06	1.22	1	0.27	71.75	36.43
247 - 2.Project Maximum Z_c488.tiff	7	0.88	6374	26.34	28.05	29.23	27.41	1.06	1.11	1.04	1.07	0	0	52.61	29.97
247 - 2.Project Maximum Z_c488.tiff	8	0.8	101486	63.51	75.47	79.76	74.76	1.19	1.26	1.18	1.07	7	1.14	176.33	61.18
247 - 2.Project Maximum Z_c488.tiff	9	0.67	38880	84.89	103.1	128.36	92.24	1.21	1.51	1.09	1.39	1	0.29	76.51	34.72
247 - 2.Project Maximum Z_c488.tiff	10	0.88	127425	121.13	121.77	132.18	119.71	1.01	1.09	0.99	1.1	2	0.43	124.01	46.19
247 - 2.Project Maximum Z_c488.tiff	11	0.86	19600	37.84	38.67	40.36	38.22	1.02	1.07	1.01	1.06	0	0	82.86	36.92
247 - 3.Project Maximum Z_c488.tiff	1	0.49	11367	71.49	67.46	77.2	64.49	0.94	1.08	0.9	1.2	1	0.24	68.71	41.27
247 - 3.Project Maximum Z_c488.tiff	2	0.94	46501	57.48	60.48	62.62	59.93	1.05	1.09	1.04	1.04	0	0	106.66	42.19
247 - 3.Project Maximum Z_c488.tiff	3	0.67	65449	125.38	119.5	128.91	117.68	0.95	1.03	0.94	1.1	1	0.21	105.93	48.71
247 - 3.Project Maximum Z_c488.tiff	4	0.89	39970	101.96	104.85	110.27	102.86	1.03	1.08	1.01	1.07	2	0.6	69.94	33.33
247 - 3.Project Maximum Z_c488.tiff	5	0.47	170748	122.05	124.66	133.96	123.5	1.02	1.1	1.01	1.08	6	0.74	200.5	81.43
247 - 3.Project Maximum Z_c488.tiff	6	0.46	20237	71.01	85.08	87.61	83.96	1.2	1.23	1.18	1.04	1	0.25	77.77	40.27
247 - 3.Project Maximum Z_c488.tiff	7	0.8	154752	138.54	146.55	166.5	142.83	1.06	1.2	1.03	1.17	6	0.73	191.35	82.52
247 - 3.Project Maximum Z_c488.tiff	8	0.64	16727	69.12	80.69	81.12	80.44	1.17	1.17	1.16	1.01	1	0.27	69.1	37.25
247 - 4.Project Maximum Z_c488.tiff	1	0.72	254343	113.29	135.28	145.14	133.95	1.19	1.28	1.18	1.08	1	0.15	217.77	66.06
247 - 4.Project Maximum Z_c488.tiff	2	0.89	14432	35.99	41.44	40.37	41.82	1.15	1.12	1.16	0.97	0	0	71.75	35.24
247 - 4.Project Maximum Z_c488.tiff	3	0.8	3710	41.22	43.78	50.62	39.93	1.06	1.23	0.97	1.27	1	0.31	44.28	32.27
247 - 4.Project Maximum Z_c488.tiff	4	0.67	1579	29.24	29.57	30.67	28.95	1.01	1.05	0.99	1.06	1	0.26	44.28	38.85
247 - 4.Project Maximum Z_c488.tiff	5	0.57	7524	45.88	47.24	51.15	45.85	1.03	1.11	1	1.12	0	0	58.39	35.11
247 - 4.Project Maximum Z_c488.tiff	6	0.91	84520	84.44	84.39	93.21	82.29	1	1.1	0.97	1.13	1	0.18	137.24	56.3
247 - 4.Project Maximum Z_c488.tiff	7	0.66	81461	82.79	91.38	107.68	87.94	1.1	1.3	1.06	1.22	0	0	124.54	47.49
247 - 4.Project Maximum Z_c488.tiff	8	0.81	83403	97.78	132.61	149.38	127.91	1.36	1.53	1.31	1.17	0	0	110.4	42.85
247 - 5.Project Maximum Z_c488.tiff	1	0.93	45051	43.32	43.67	43.57	43.7	1.01	1.01	1.01	1	0	0	119.44	43.14
247 - 5.Project Maximum Z_c488.tiff	2	0.96	109066	132.52	146.84	158.63	144	1.11	1.2	1.09	1.1	4	0.92	109.52	43.45
247 - 5.Project Maximum Z_c488.tiff	3	0.53	37272	40.78	41.54	48.23	40.74	1.02	1.18	1	1.18	0	0	156.89	66.64
247 - 5.Project Maximum Z_c488.tiff	4	0.56	4216	34.28	34.11	39.01	31.1	1	1.14	0.91	1.25	0	0	47.32	30.59
247 - 5.Project Maximum Z_c488.tiff	5	0.8	22600	33.43	46.15	43.31	46.93	1.38	1.3	1.4	0.92	3	0.73	98.59	41.22
247 - 5.Project Maximum Z_c488.tiff	6	0.95	7641	48.36	50.87	52.25	50.19	1.05	1.08	1.04	1.04	1	0.37	46.57	26.83
247 - 5.Project Maximum Z_c488.tiff	7	0.85	40365	43.03	44.84	45.85	44.57	1.04	1.07	1.04	1.03	2	0.48	110.67	41.46
247 - 6.Project Maximum Z_c488.tiff	1	0.82	27412	59.72	65.86	67.51	65.24	1.1	1.13	1.09	1.03	0	0	71.11	31.7
247 - 6.Project Maximum Z_c488.tiff	2	0.78	47352	99.48	104.04	109.91	101.67	1.05	1.1	1.02	1.08	1	0.29	76.69	34.55
247 - 6.Project Maximum Z_c488.tiff	3	0.55	22800	50.11	61.82	68.94	60.62	1.23	1.38	1.21	1.14	1	0.17	117.48	57.75
247 - 6.Project Maximum Z_c488.tiff	4	0.63	30922	120.32	165.26	182.65	158.87	1.37	1.52	1.32	1.15	1	0.29	61.63	34.99
247 - 7.Project Maximum Z_c488.tiff	1	0.95	54111	98.92	96.54	93.73	97.4	0.98	0.95	0.98	0.96	0	0	84.63	37.31
247 - 7.Project Maximum Z_c488.tiff	2	0.81	29218	57.63	71.78	74.35	71.12	1.25	1.29	1.23	1.05	2	0.52	85.55	38.11
247 - 7.Project Maximum Z_c488.tiff	3	0.99	39836	74.18	69.9	77.87	67.28	0.94	1.05	0.91	1.16	0	0	78.37	34.17
247 - 7.Project Maximum Z_c488.tiff	4	0.94	31443	104.46	119.29	122.96	117.76	1.14	1.18	1.13	1.04	1	0.34	59.14	29.8
247 - 7.Project Maximum Z_c488.tiff	5	0.51	27782	134.21	125.48	131.96	122.08	0.93	0.98	0.91	1.08	1	0.22	74.84	44.6

## Sheet: filoTips Filopodia Output
Experiment Name	Filo Number	Cell Assignment	Tip Intensity Sum	Filo Tip Intensity	Assigned Cell Body Intensity	Filo Tip Area (um^2)	Filo/Body	Filo Length(um)
192 - 1.Project Maximum Z_c488.tiff	1	2	722	144.4	84.01	0.02	1.72	0.87
192 - 1.Project Maximum Z_c488.tiff	2	2	118	23.6	84.01	0.22	0.28	2.54
192 - 1.Project Maximum Z_c488.tiff	3	3	130	26	41.82	0.24	0.62	1.99
192 - 10.Project Maximum Z_c488.tiff	1	1	221	44.2	42.39	0.9	1.04	2.52
192 - 10.Project Maximum Z_c488.tiff	2	1	472	94.4	42.39	0.42	2.23	1.41
192 - 10.Project Maximum Z_c488.tiff	3	1	81	16.2	42.39	0.51	0.38	2.8
192 - 10.Project Maximum Z_c488.tiff	4	2	95	19	27.71	0.18	0.69	1.9
192 - 10.Project Maximum Z_c488.tiff	5	5	321	64.2	50.88	0.84	1.26	2.07
192 - 10.Project Maximum Z_c488.tiff	6	4	74	14.8	23.46	0.2	0.63	1.41
192 - 10.Project Maximum Z_c488.tiff	7	4	128	25.6	23.46	0.62	1.09	3.37
192 - 10.Project Maximum Z_c488.tiff	8	4	170	34	23.46	0.2	1.45	3.5
192 - 10.Project Maximum Z_c488.tiff	9	4	281	56.2	23.46	0.77	2.4	4.79
192 - 10.Project Maximum Z_c488.tiff	10	5	746	149.2	50.88	0.95	2.93	2.67
192 - 10.Project Maximum Z_c488.tiff	11	5	184	36.8	50.88	0.49	0.72	3.2
192 - 10.Project Maximum Z_c488.tiff	12	7	146	29.2	85.78	0.55	0.34	2.08
192 - 10.Project Maximum Z_c488.tiff	13	7	905	181	85.78	0.79	2.11	2.23
192 - 10.Project Maximum Z_c488.tiff	14	7	394	78.8	85.78	0.86	0.92	2.53
192 - 11.Project Maximum Z_c488.tiff	1	3	100	20	74.35	0.35	0.27	2.53
192 - 11.Project Maximum Z_c488.tiff	2	3	151	30.2	74.35	0.82	0.41	2.67
192 - 11.Project Maximum Z_c488.tiff	3	3	255	51	74.35	1.15	0.69	3.79
192 - 11.Project Maximum Z_c488.tiff	4	6	422	84.4	93.64	1.35	0.9	3.12
192 - 11.Project Maximum Z_c488.tiff	5	6	315	63	93.64	1.23	0.67	2.82
192 - 11.Project Maximum Z_c488.tiff	6	7	679	135.8	86.72	0.9	1.57	2.73
192 - 11.Project Maximum Z_c488.tiff	7	7	159	31.8	86.72	0.9	0.37	2.63
192 - 12.Project Maximum Z_c488.tiff	1	1	52	10.4	13.67	0.9	0.76	2.95
192 - 12.Project Maximum Z_c488.tiff	2	1	125	25	13.67	0.82	1.83	2.8
192 - 12.Project Maximum Z_c488.tiff	3	1	42	8.4	13.67	0.09	0.61	2.83
192 - 12.Project Maximum Z_c488.tiff	4	1	76	15.2	13.67	0.97	1.11	4.25
192 - 12.Project Maximum Z_c488.tiff	5	1	51	10.2	13.67	0.15	0.75	1.78
192 - 12.Project Maximum Z_c488.tiff	6	1	75	15	13.67	0.79	1.1	3.06
192 - 12.Project Maximum Z_c488.tiff	7	2	545	109	53.61	0.64	2.03	1.68
192 - 12.Project Maximum Z_c488.tiff	8	2	1086	217.2	53.61	0.82	4.05	1.69
192 - 12.Project Maximum Z_c488.tiff	9	2	624	124.8	53.61	0.68	2.33	1.68
192 - 2.Project Maximum Z_c488.tiff	1	2	325	65	61.9	0.51	1.05	2.14
192 - 2.Project Maximum Z_c488.tiff	2	2	233	46.6	61.9	0.09	0.75	2.73
192 - 2.Project Maximum Z_c488.tiff	3	2	184	36.8	61.9	0.04	0.59	4.62
192 - 2.Project Maximum Z_c488.tiff	4	5	284	56.8	63.15	0.62	0.9	2.32
192 - 2.Project Maximum Z_c488.tiff	5	5	289	57.8	63.15	0.11	0.92	1.22
192 - 2.Project Maximum Z_c488.tiff	6	6	188	37.6	62.81	0.4	0.6	2.67
192 - 2.Project Maximum Z_c488.tiff	7	7	173	34.6	84.64	0.07	0.41	3.57
192 - 3.Project Maximum Z_c488.tiff	1	1	807	161.4	89.21	0.66	1.81	4.13
192 - 3.Project Maximum Z_c488.tiff	2	1	730	146	89.21	0.71	1.64	3.67
192 - 3.Project Maximum Z_c488.tiff	3	1	428	85.6	89.21	0.6	0.96	3.39
192 - 3.Project Maximum Z_c488.tiff	4	1	108	21.6	89.21	0.2	0.24	4.08
192 - 3.Project Maximum Z_c488.tiff	5	2	110	22	80.74	0.79	0.27	4.21
192 - 3.Project Maximum Z_c488.tiff	6	2	243	48.6	80.74	0.13	0.6	1.05
192 - 3.Project Maximum Z_c488.tiff	7	3	170	34	83.11	0.99	0.41	3.58
192 - 3.Project Maximum Z_c488.tiff	8	1	175	35	89.21	1.1	0.39	3.57
192 - 3.Project Maximum Z_c488.tiff	9	2	282	56.4	80.74	0.79	0.7	2.39
192 - 3.Project Maximum Z_c488.tiff	10	2	302	60.4	80.74	1.01	0.75	4.41
192 - 3.Project Maximum Z_c488.tiff	11	4	196	39.2	52.95	1.04	0.74	3.39
192 - 3.Project Maximum Z_c488.tiff	12	4	106	21.2	52.95	0.13	0.4	3.18
192 - 3.Project Maximum Z_c488.tiff	13	5	166	33.2	42.74	0.9	0.78	5.08
192 - 3.Project Maximum Z_c488.tiff	14	6	228	45.6	63.47	0.75	0.72	8.91
192 - 3.Project Maximum Z_c488.tiff	15	5	344	68.8	42.74	0.9	1.61	2.53
192 - 3.Project Maximum Z_c488.tiff	16	5	337	67.4	42.74	0.15	1.58	1.05
192 - 3.Project Maximum Z_c488.tiff	17	4	116	23.2	52.95	0.57	0.44	2.46
192 - 3.Project Maximum Z_c488.tiff	18	6	604	120.8	63.47	0.79	1.9	1.33
192 - 3.Project Maximum Z_c488.tiff	19	7	208	41.6	41.27	0.57	1.01	1.98
192 - 3.Project Maximum Z_c488.tiff	20	7	120	24	41.27	0.64	0.58	2.66
192 - 3.Project Maximum Z_c488.tiff	21	7	385	77	41.27	0.75	1.87	1.81
192 - 3.Project Maximum Z_c488.tiff	22	7	96	19.2	41.27	0.24	0.47	2.26
192 - 3.Project Maximum Z_c488.tiff	23	7	177	35.4	41.27	0.55	0.86	2.73
192 - 3.Project Maximum Z_c488.tiff	24	5	111	22.2	42.74	0.68	0.52	2.82
192 - 3.Project Maximum Z_c488.tiff	25	7	247	49.4	41.27	0.86	1.2	2.69
192 - 3.Project Maximum Z_c488.tiff	26	6	158	31.6	63.47	0.9	0.5	2.63
192 - 3.Project Maximum Z_c488.tiff	27	7	146	29.2	41.27	0.73	0.71	3.12
192 - 3.Project Maximum Z_c488.tiff	28	6	313	62.6	63.47	0.95	0.99	2.39
192 - 3.Project Maximum Z_c488.tiff	29	5	499	99.8	42.74	0.75	2.33	5.27
192 - 3.Project Maximum Z_c488.tiff	30	7	126	25.2	41.27	0.29	0.61	1.64
192 - 3.Project Maximum Z_c488.tiff	31	6	234	46.8	63.47	0.64	0.74	4.01
192 - 3.Project Maximum Z_c488.tiff	32	8	187	37.4	82.81	0.95	0.45	3.96
192 - 3.Project Maximum Z_c488.tiff	33	6	361	72.2	63.47	1.06	1.14	3.57
192 - 3.Project Maximum Z_c488.tiff	34	8	167	33.4	82.81	0.64	0.4	2.39
192 - 3.Project Maximum Z_c488.tiff	35	8	151	30.2	82.81	0.51	0.36	2.27
192 - 3.Project Maximum Z_c488.tiff	36	8	503	100.6	82.81	0.84	1.21	2.35
192 - 3.Project Maximum Z_c488.tiff	37	8	513	102.6	82.81	0.95	1.24	5.11
192 - 3.Project Maximum Z_c488.tiff	38	8	139	27.8	82.81	0.44	0.34	1.99
192 - 3.Project Maximum Z_c488.tiff	39	9	102	20.4	55.53	0.75	0.37	3.12
192 - 3.Project Maximum Z_c488.tiff	40	9	162	32.4	55.53	0.71	0.58	6.1
192 - 3.Project Maximum Z_c488.tiff	41	9	73	14.6	55.53	0.6	0.26	3.03
192 - 3.Project Maximum Z_c488.tiff	42	9	91	18.2	55.53	0.4	0.33	5.08
192 - 3.Project Maximum Z_c488.tiff	43	9	445	89	55.53	0.79	1.6	2.26
192 - 3.Project Maximum Z_c488.tiff	44	9	86	17.2	55.53	1.59	0.31	3.57
192 - 4.Project Maximum Z_c488.tiff	1	1	61	12.2	39.31	0.02	0.31	3.72
192 - 4.Project Maximum Z_c488.tiff	2	1	92	18.4	39.31	0.09	0.47	6.72
192 - 4.Project Maximum Z_c488.tiff	3	1	159	31.8	39.31	0.49	0.81	2.07
192 - 4.Project Maximum Z_c488.tiff	4	1	196	39.2	39.31	0.84	1	3.39
192 - 4.Project Maximum Z_c488.tiff	5	4	208	41.6	48.37	0.6	0.86	2.31
192 - 4.Project Maximum Z_c488.tiff	6	5	99	19.8	30.26	0.57	0.65	3.44
192 - 4.Project Maximum Z_c488.tiff	7	6	236	47.2	143.13	0.66	0.33	2.66
192 - 4.Project Maximum Z_c488.tiff	8	3	127	25.4	60.97	0.04	0.42	1.94
192 - 4.Project Maximum Z_c488.tiff	9	6	186	37.2	143.13	0.07	0.26	2.1
192 - 4.Project Maximum Z_c488.tiff	10	6	122	24.4	143.13	0.44	0.17	4.01
192 - 4.Project Maximum Z_c488.tiff	11	6	199	39.8	143.13	0.31	0.28	3.79
192 - 4.Project Maximum Z_c488.tiff	12	6	411	82.2	143.13	1.85	0.57	3.37
192 - 4.Project Maximum Z_c488.tiff	13	6	912	182.4	143.13	0.77	1.27	5.25
192 - 5.Project Maximum Z_c488.tiff	1	1	146	29.2	22.31	0.66	1.31	3.01
192 - 5.Project Maximum Z_c488.tiff	2	1	85	17	22.31	0.31	0.76	2.54
192 - 5.Project Maximum Z_c488.tiff	3	2	94	18.8	61.11	0.15	0.31	2.08
192 - 5.Project Maximum Z_c488.tiff	4	3	448	89.6	91.91	0.86	0.97	2.39
192 - 5.Project Maximum Z_c488.tiff	5	3	682	136.4	91.91	0.68	1.48	2.82
192 - 5.Project Maximum Z_c488.tiff	6	3	744	148.8	91.91	0.97	1.62	3.57
192 - 5.Project Maximum Z_c488.tiff	7	3	675	135	91.91	0.79	1.47	2.35
192 - 5.Project Maximum Z_c488.tiff	8	2	584	116.8	61.11	0.77	1.91	4.45
192 - 5.Project Maximum Z_c488.tiff	9	3	365	73	91.91	0.57	0.79	2.23
192 - 5.Project Maximum Z_c488.tiff	10	3	378	75.6	91.91	0.2	0.82	1.47
192 - 5.Project Maximum Z_c488.tiff	11	3	555	111	91.91	0.77	1.21	2.74
192 - 5.Project Maximum Z_c488.tiff	12	4	142	28.4	69.67	0.82	0.41	3.78
192 - 5.Project Maximum Z_c488.tiff	13	4	196	39.2	69.67	0.62	0.56	5.69
192 - 6.Project Maximum Z_c488.tiff	1	1	131	26.2	35.24	0.26	0.74	2.69
192 - 6.Project Maximum Z_c488.tiff	2	2	218	43.6	57.4	0.53	0.76	1.89
192 - 6.Project Maximum Z_c488.tiff	3	2	151	30.2	57.4	0.07	0.53	1.41
192 - 6.Project Maximum Z_c488.tiff	4	3	309	61.8	75.66	1.06	0.82	3.29
192 - 6.Project Maximum Z_c488.tiff	5	4	404	80.8	92.42	1.74	0.87	3.28
192 - 6.Project Maximum Z_c488.tiff	6	3	183	36.6	75.66	0.71	0.48	4.2
192 - 6.Project Maximum Z_c488.tiff	7	4	210	42	92.42	0.68	0.45	3.57
192 - 6.Project Maximum Z_c488.tiff	8	3	292	58.4	75.66	0.4	0.77	1.51
192 - 6.Project Maximum Z_c488.tiff	9	4	258	51.6	92.42	1.1	0.56	4.08
192 - 6.Project Maximum Z_c488.tiff	10	6	210	42	72.41	0.02	0.58	1.47
192 - 6.Project Maximum Z_c488.tiff	11	5	478	95.6	41.45	0.66	2.31	1.6
192 - 6.Project Maximum Z_c488.tiff	12	5	150	30	41.45	0.55	0.72	2.63
192 - 6.Project Maximum Z_c488.tiff	13	5	251	50.2	41.45	0.15	1.21	1.05
192 - 6.Project Maximum Z_c488.tiff	14	8	220	44	71.22	0.64	0.62	4.04
192 - 6.Project Maximum Z_c488.tiff	15	8	211	42.2	71.22	0.37	0.59	1.98
192 - 6.Project Maximum Z_c488.tiff	16	7	660	132	117.29	1.1	1.13	3.21
192 - 6.Project Maximum Z_c488.tiff	17	9	276	55.2	82.65	0.33	0.67	1.68
192 - 6.Project Maximum Z_c488.tiff	18	12	299	59.8	99.23	0.93	0.6	2.74
192 - 6.Project Maximum Z_c488.tiff	19	12	337	67.4	99.23	0.71	0.68	1.79
192 - 6.Project Maximum Z_c488.tiff	20	10	251	50.2	65.02	0.77	0.77	2.97
192 - 6.Project Maximum Z_c488.tiff	21	13	467	93.4	113.76	1.08	0.82	4.49
192 - 6.Project Maximum Z_c488.tiff	22	13	292	58.4	113.76	0.24	0.51	2.1
192 - 6.Project Maximum Z_c488.tiff	23	12	206	41.2	99.23	0.04	0.42	1.22
192 - 7.Project Maximum Z_c488.tiff	1	2	118	23.6	55.49	0.15	0.43	2.73
192 - 7.Project Maximum Z_c488.tiff	2	2	195	39	55.49	0.71	0.7	3.01
192 - 7.Project Maximum Z_c488.tiff	3	2	135	27	55.49	0.26	0.49	4.25
192 - 7.Project Maximum Z_c488.tiff	4	2	432	86.4	55.49	1.06	1.56	4.25
192 - 7.Project Maximum Z_c488.tiff	5	2	253	50.6	55.49	0.71	0.91	3.1
192 - 7.Project Maximum Z_c488.tiff	6	5	338	67.6	117.01	0.46	0.58	1.53
192 - 7.Project Maximum Z_c488.tiff	7	5	265	53	117.01	0.11	0.45	1.79
192 - 7.Project Maximum Z_c488.tiff	8	5	422	84.4	117.01	0.4	0.72	1.88
192 - 7.Project Maximum Z_c488.tiff	9	5	1115	223	117.01	0.09	1.91	0
192 - 7.Project Maximum Z_c488.tiff	10	5	352	70.4	117.01	0.84	0.6	2.6
192 - 7.Project Maximum Z_c488.tiff	11	6	192	38.4	82.43	0.04	0.47	7.79
192 - 7.Project Maximum Z_c488.tiff	12	6	256	51.2	82.43	0.02	0.62	1.19
192 - 7.Project Maximum Z_c488.tiff	13	6	478	95.6	82.43	0.75	1.16	3.39
192 - 7.Project Maximum Z_c488.tiff	14	6	406	81.2	82.43	1.23	0.99	4.45
192 - 8.Project Maximum Z_c488.tiff	1	2	107	21.4	21.66	0.9	0.99	2.86
192 - 8.Project Maximum Z_c488.tiff	2	1	60	12	10.9	0.49	1.1	4.32
192 - 8.Project Maximum Z_c488.tiff	3	1	54	10.8	10.9	0.49	0.99	2.27
192 - 8.Project Maximum Z_c488.tiff	4	2	259	51.8	21.66	0.71	2.39	2.74
192 - 8.Project Maximum Z_c488.tiff	5	2	50	10	21.66	0.13	0.46	1.68
192 - 8.Project Maximum Z_c488.tiff	6	2	103	20.6	21.66	0.46	0.95	2.16
192 - 8.Project Maximum Z_c488.tiff	7	2	263	52.6	21.66	0.95	2.43	5.5
192 - 8.Project Maximum Z_c488.tiff	8	2	86	17.2	21.66	0.29	0.79	4.96
192 - 8.Project Maximum Z_c488.tiff	9	2	239	47.8	21.66	1.1	2.21	2.14
192 - 8.Project Maximum Z_c488.tiff	10	3	178	35.6	50.82	0.95	0.7	4.41
192 - 8.Project Maximum Z_c488.tiff	11	3	370	74	50.82	0.75	1.46	1.48
192 - 8.Project Maximum Z_c488.tiff	12	4	159	31.8	18.09	0.97	1.76	3.67
192 - 8.Project Maximum Z_c488.tiff	13	3	103	20.6	50.82	0.07	0.41	2.45
192 - 8.Project Maximum Z_c488.tiff	14	4	146	29.2	18.09	0.57	1.61	1.48
192 - 8.Project Maximum Z_c488.tiff	15	3	123	24.6	50.82	0.57	0.48	2.19
192 - 8.Project Maximum Z_c488.tiff	16	4	120	24	18.09	0.22	1.33	1.22
192 - 8.Project Maximum Z_c488.tiff	17	3	754	150.8	50.82	0.64	2.97	2.98
192 - 9.Project Maximum Z_c488.tiff	1	5	117	23.4	31.56	0.71	0.74	4.83
192 - 9.Project Maximum Z_c488.tiff	2	5	92	18.4	31.56	0.46	0.58	2.1
192 - 9.Project Maximum Z_c488.tiff	3	6	299	59.8	73.34	1.1	0.82	3.59
192 - 9.Project Maximum Z_c488.tiff	4	5	60	12	31.56	0.13	0.38	2.63
192 - 9.Project Maximum Z_c488.tiff	5	6	171	34.2	73.34	0.18	0.47	2.14
192 - 9.Project Maximum Z_c488.tiff	6	6	402	80.4	73.34	0.51	1.1	1.13
192 - 9.Project Maximum Z_c488.tiff	7	6	150	30	73.34	0.44	0.41	1.89
192 - 9.Project Maximum Z_c488.tiff	8	6	111	22.2	73.34	0.29	0.3	1.81
192 - 9.Project Maximum Z_c488.tiff	9	5	111	22.2	31.56	0.53	0.7	2.39
192 - 9.Project Maximum Z_c488.tiff	10	7	65	13		0.15		4.2
192 - 9.Project Maximum Z_c488.tiff	11	7	258	51.6		0.49		1.64
192 - 9.Project Maximum Z_c488.tiff	12	7	167	33.4		1.04		5.65
192 - 9.Project Maximum Z_c488.tiff	13	7	115	23		0.22		3.39
192 - 9.Project Maximum Z_c488.tiff	14	4	178	35.6	41.59	1.04	0.86	3.79
192 - 9.Project Maximum Z_c488.tiff	15	5	235	47	31.56	1.12	1.49	2.6
192 - 9.Project Maximum Z_c488.tiff	16	7	1062	212.4		0.79		1.41
192 - 9.Project Maximum Z_c488.tiff	17	7	259	51.8		0.64		5.25
192 - 9.Project Maximum Z_c488.tiff	18	8	113	22.6	23.56	0.82	0.96	5.07
192 - 9.Project Maximum Z_c488.tiff	19	7	135	27		0.51		6.12
192 - 9.Project Maximum Z_c488.tiff	20	7	189	37.8		1.15		4.38
192 - 9.Project Maximum Z_c488.tiff	21	7	94	18.8		0.04		2.66
192 - 9.Project Maximum Z_c488.tiff	22	8	289	57.8	23.56	0.6	2.45	2.11
192 - 9.Project Maximum Z_c488.tiff	23	7	105	21		0.31		4.14
192 - 9.Project Maximum Z_c488.tiff	24	10	276	55.2	28.29	0.6	1.95	4.51
192 - 9.Project Maximum Z_c488.tiff	25	10	41	8.2	28.29	0.04	0.29	5.04
192 - 9.Project Maximum Z_c488.tiff	26	10	240	48	28.29	0.64	1.7	4.31
192 - 9.Project Maximum Z_c488.tiff	27	10	65	13	28.29	0.18	0.46	3.12
192 - 9.Project Maximum Z_c488.tiff	28	8	69	13.8	23.56	0.22	0.59	4.43
192 - 9.Project Maximum Z_c488.tiff	29	10	222	44.4	28.29	1.01	1.57	4.2
192 - 9.Project Maximum Z_c488.tiff	30	8	170	34	23.56	0.88	1.44	3.78
192 - 9.Project Maximum Z_c488.tiff	31	10	195	39	28.29	1.21	1.38	3.01
192 - 9.Project Maximum Z_c488.tiff	32	8	50	10	23.56	0.46	0.42	6.56
192 - 9.Project Maximum Z_c488.tiff	33	8	133	26.6	23.56	1.08	1.13	3.99
192 - 9.Project Maximum Z_c488.tiff	34	10	91	18.2	28.29	0.46	0.64	1.99
192 - 9.Project Maximum Z_c488.tiff	35	10	62	12.4	28.29	0.09	0.44	4.28
192 - 9.Project Maximum Z_c488.tiff	36	10	98	19.6	28.29	0.82	0.69	4.41
225 - 3.Project Maximum Z_c488.tiff	1	1	382	76.4	95.8	0.82	0.8	2.82
225 - 3.Project Maximum Z_c488.tiff	2	1	616	123.2	95.8	1.04	1.29	2.53
225 - 3.Project Maximum Z_c488.tiff	3	3	480	96	52.5	0.46	1.83	1.13
225 - 3.Project Maximum Z_c488.tiff	4	3	240	48	52.5	0.02	0.91	7.8
225 - 4.Project Maximum Z_c488.tiff	1	2	167	33.4	39.73	0.13	0.84	1.22
225 - 4.Project Maximum Z_c488.tiff	2	2	184	36.8	39.73	0.55	0.93	1.79
225 - 4.Project Maximum Z_c488.tiff	3	3	982	196.4	63.63	0.88	3.09	3.52
225 - 5.Project Maximum Z_c488.tiff	1	1	208	41.6	104.69	0.26	0.4	4.33
225 - 5.Project Maximum Z_c488.tiff	2	1	485	97	104.69	0.11	0.93	1.22
225 - 5.Project Maximum Z_c488.tiff	3	1	532	106.4	104.69	0.99	1.02	2.35
225 - 5.Project Maximum Z_c488.tiff	4	1	938	187.6	104.69	0.75	1.79	3.56
225 - 6.Project Maximum Z_c488.tiff	1	1	684	136.8	75.78	0.84	1.81	2.35
225 - 6.Project Maximum Z_c488.tiff	2	1	929	185.8	75.78	0.64	2.45	1.51
225 - 6.Project Maximum Z_c488.tiff	3	1	234	46.8	75.78	0.18	0.62	1.6
225 - 7.Project Maximum Z_c488.tiff	1	1	910	182	108.77	0.02	1.67	0
225 - 7.Project Maximum Z_c488.tiff	2	2	390	78	58.11	0.71	1.34	2.82
225 - 7.Project Maximum Z_c488.tiff	3	2	338	67.6	58.11	0.2	1.16	1.94
247 - 1.Project Maximum Z_c488.tiff	1	2	155	31	45.14	1.06	0.69	2.73
247 - 1.Project Maximum Z_c488.tiff	2	2	180	36	45.14	0.53	0.8	2.38
247 - 1.Project Maximum Z_c488.tiff	3	4	715	143	80.41	0.4	1.78	1.41
247 - 1.Project Maximum Z_c488.tiff	4	6	420	84	69.86	0.84	1.2	2.35
247 - 1.Project Maximum Z_c488.tiff	5	8	157	31.4	57.56	0.04	0.55	3.57
247 - 1.Project Maximum Z_c488.tiff	6	6	171	34.2	69.86	0.11	0.49	1.79
247 - 1.Project Maximum Z_c488.tiff	7	8	190	38	57.56	1.26	0.66	3.56
247 - 1.Project Maximum Z_c488.tiff	8	8	106	21.2	57.56	0.26	0.37	2.23
247 - 1.Project Maximum Z_c488.tiff	9	8	221	44.2	57.56	1.08	0.77	3.01
247 - 1.Project Maximum Z_c488.tiff	10	8	152	30.4	57.56	0.66	0.53	2.39
247 - 2.Project Maximum Z_c488.tiff	1	3	167	33.4	53.57	0.42	0.62	2.53
247 - 2.Project Maximum Z_c488.tiff	2	3	190	38	53.57	1.12	0.71	3.87
247 - 2.Project Maximum Z_c488.tiff	3	6	148	29.6	23.93	0.02	1.24	1.73
247 - 2.Project Maximum Z_c488.tiff	4	8	798	159.6	63.51	0.68	2.51	4.13
247 - 2.Project Maximum Z_c488.tiff	5	8	485	97	63.51	0.62	1.53	2.1
247 - 2.Project Maximum Z_c488.tiff	6	8	220	44	63.51	0.55	0.69	1.81
247 - 2.Project Maximum Z_c488.tiff	7	8	743	148.6	63.51	0.71	2.34	1.98
247 - 2.Project Maximum Z_c488.tiff	8	8	247	49.4	63.51	0.46	0.78	1.81
247 - 2.Project Maximum Z_c488.tiff	9	8	135	27	63.51	0.42	0.43	2.92
247 - 2.Project Maximum Z_c488.tiff	10	8	233	46.6	63.51	0.9	0.73	2.66
247 - 2.Project Maximum Z_c488.tiff	11	9	660	132	84.89	0.07	1.55	0
247 - 2.Project Maximum Z_c488.tiff	12	10	786	157.2	121.13	0.73	1.3	2.08
247 - 2.Project Maximum Z_c488.tiff	13	10	391	78.2	121.13	0.53	0.65	1.53
247 - 3.Project Maximum Z_c488.tiff	1	1	231	46.2	71.49	0.04	0.65	1.47
247 - 3.Project Maximum Z_c488.tiff	2	5	219	43.8	122.05	0.31	0.36	2.69
247 - 3.Project Maximum Z_c488.tiff	3	4	364	72.8	101.96	0.49	0.71	1.9
247 - 3.Project Maximum Z_c488.tiff	4	5	324	64.8	122.05	0.62	0.53	2.35
247 - 3.Project Maximum Z_c488.tiff	5	3	193	38.6	125.38	1.5	0.31	3.46
247 - 3.Project Maximum Z_c488.tiff	6	5	311	62.2	122.05	0.44	0.51	1.88
247 - 3.Project Maximum Z_c488.tiff	7	5	204	40.8	122.05	0.07	0.33	2.56
247 - 3.Project Maximum Z_c488.tiff	8	5	342	68.4	122.05	0.55	0.56	2.74
247 - 3.Project Maximum Z_c488.tiff	9	5	418	83.6	122.05	0.97	0.68	5.27
247 - 3.Project Maximum Z_c488.tiff	10	4	261	52.2	101.96	0.18	0.51	9.9
247 - 3.Project Maximum Z_c488.tiff	11	7	380	76	138.54	0.15	0.55	1.22
247 - 3.Project Maximum Z_c488.tiff	12	7	279	55.8	138.54	0.26	0.4	2.07
247 - 3.Project Maximum Z_c488.tiff	13	7	261	52.2	138.54	0.11	0.38	1.68
247 - 3.Project Maximum Z_c488.tiff	14	6	284	56.8	71.01	0.6	0.8	4.33
247 - 3.Project Maximum Z_c488.tiff	15	8	566	113.2	69.12	0.49	1.64	1.22
247 - 3.Project Maximum Z_c488.tiff	16	7	251	50.2	138.54	0.57	0.36	2.74
247 - 3.Project Maximum Z_c488.tiff	17	7	262	52.4	138.54	0.31	0.38	2.74
247 - 3.Project Maximum Z_c488.tiff	18	7	222	44.4	138.54	0.13	0.32	3.39
247 - 4.Project Maximum Z_c488.tiff	1	1	171	34.2	113.29	0.15	0.3	2.07
247 - 4.Project Maximum Z_c488.tiff	2	3	192	38.4	41.22	0.09	0.93	3.29
247 - 4.Project Maximum Z_c488.tiff	3	4	175	35	29.24	0.46	1.2	2.52
247 - 4.Project Maximum Z_c488.tiff	4	6	165	33	84.44	0.07	0.39	1.47
247 - 5.Project Maximum Z_c488.tiff	1	2	199	39.8	132.52	0.55	0.3	2.86
247 - 5.Project Maximum Z_c488.tiff	2	2	369	73.8	132.52	0.15	0.56	1.48
247 - 5.Project Maximum Z_c488.tiff	3	2	96	19.2	132.52	1.76	0.14	3.46
247 - 5.Project Maximum Z_c488.tiff	4	2	110	22	132.52	0.33	0.17	3.5
247 - 5.Project Maximum Z_c488.tiff	5	5	117	23.4	33.43	0.09	0.7	1.68
247 - 5.Project Maximum Z_c488.tiff	6	5	207	41.4	33.43	0.18	1.24	3.87
247 - 5.Project Maximum Z_c488.tiff	7	5	555	111	33.43	0.79	3.32	5.48
247 - 5.Project Maximum Z_c488.tiff	8	6	303	60.6	48.36	0.86	1.25	2.53
247 - 5.Project Maximum Z_c488.tiff	9	7	155	31	43.03	0.42	0.72	2.07
247 - 5.Project Maximum Z_c488.tiff	10	7	336	67.2	43.03	0.51	1.56	1.51
247 - 6.Project Maximum Z_c488.tiff	1	3	126	25.2	50.11	0.64	0.5	2.32
247 - 6.Project Maximum Z_c488.tiff	2	2	376	75.2	99.48	0.84	0.76	2.46
247 - 6.Project Maximum Z_c488.tiff	3	4	166	33.2	120.32	0.04	0.28	2.67
247 - 7.Project Maximum Z_c488.tiff	1	2	393	78.6	57.63	0.04	1.36	1.05
247 - 7.Project Maximum Z_c488.tiff	2	2	203	40.6	57.63	0.09	0.7	7.77
247 - 7.Project Maximum Z_c488.tiff	3	5	243	48.6	134.21	0.07	0.36	3.21
247 - 7.Project Maximum Z_c488.tiff	4	4	296	59.2	104.46	0.13	0.57	1.64
