# Supplementary material for: filoVision – using deep learning and tip markers to automate filopodia analysis
Source: J Cell Sci. 2024 Feb 27;137(4):jcs261274. doi: 10.1242/jcs.261274 (PMC10941656; doi:10.1242/jcs.261274)
Supplement: Table S5. — An example summary table featuring filoSkeleton cell and filopodia analyses split by sheet. [file joces-137-261274-TableS5.xlsx]

## Sheet: filoSkeleton Cell Output
Experiment Name	Cell Number	Aspect Ratio	Circularity	Average Body Intensity	Filos/Cell (Myo10)	Filos/Perimeter (Filos/micron)	Avg Filo Length (um)	Cell Area (um^2)	Perimeter (um)
10filoSkeleton_	1	0.73	0.34	1261.74	30	0.12	2.04	1608.06	244.43
11filoSkeleton_	1	0.42	0.32	1686.65	25	0.13	1.67	965.71	194.92
12filoSkeleton_	1	0.52	0.13	1432.14	54	0.19	1.98	865.16	288.58
13filoSkeleton_	1	0.51	0.33	1410.67	48	0.2	1.65	1485.55	238.51
14filoSkeleton_	1	0.4	0.29	1918.94	29	0.14	1.5	1016.71	211.42
15filoSkeleton_	1	0.78	0.47	1462.6	60	0.24	1.84	2287.13	247.2
16filoSkeleton_	1	0.48	0.25	1474.94	48	0.16	1.59	1734.53	296.76
17filoSkeleton_	1	0.74	0.29	1500.47	20	0.06	1.67	2418.4	324.35
18filoSkeleton_	1	0.45	0.28	1961.78	20	0.1	1.72	812.74	191.52
19filoSkeleton_	1	0.73	0.27	886.73	54	0.17	1.51	2067.29	311.78
1filoSkeleton_	1	0.91	0.26	26.75	79	0.27	3.01	1868.85	297.95
20filoSkeleton_	1	0.91	0.13	1868.98	48	0.13	1.57	1451.81	370.68
21filoSkeleton_	1	0.48	0.34	1196.09	57	0.24	2.42	1515.09	236.59
22filoSkeleton_	1	0.37	0.23	1588.24	45	0.13	1.11	2271.21	352.43
23filoSkeleton_	1	0.87	0.27	852.38	65	0.25	1.59	1511.62	263.49
24filoSkeleton_	1	0.65	0.28	1066.9	65	0.2	1.24	2365.34	325.6
25filoSkeleton_	1	0.43	0.22	1815.38	64	0.25	1.6	1167.99	256.28
26filoSkeleton_	1	0.37	0.2	1245.12	64	0.22	1.66	1295.23	287.73
27filoSkeleton_	1	0.52	0.25	1478.23	41	0.18	1.31	1061.01	231.42
28filoSkeleton_	1	0.82	0.4	929.65	38	0.13	1.1	2603.16	287.67
29filoSkeleton_	1	0.38	0.21	1627.49	50	0.16	1.69	1543.54	304.28
2filoSkeleton_	1	0.45	0.26	36.74	58	0.2	2.34	1766.96	293.91
30filoSkeleton_	1	0.44	0.27	1479.72	37	0.13	1.01	1607.58	274.3
31filoSkeleton_	1	0.5	0.21	21.16	37	0.14	1.57	1179.96	265.95
32filoSkeleton_	1	0.34	0.27	22.84	36	0.15	1.45	1305.63	244.6
33filoSkeleton_	1	0.45	0.23	10.6	29	0.11	1.9	1204.15	254.83
34filoSkeleton_	1	0.49	0.45	18.93	25	0.14	1.13	1101.94	176.3
35filoSkeleton_	1	0.37	0.2	90.13	76	0.24	2.38	1578.44	314.36
36filoSkeleton_	1	0.31	0.28	95.68	42	0.18	2.33	1151.47	229.31
37filoSkeleton_	1	0.48	0.28	67.56	89	0.36	2.26	1377.52	246.96
38filoSkeleton_	1	0.83	0.37	84.21	49	0.25	2.23	1150.6	196.61
39filoSkeleton_	1	0.45	0.3	16.05	19	0.09	1.43	1052.69	210.32
3filoSkeleton_	1	0.98	0.43	51.61	59	0.21	2.32	2795.74	284.3
40filoSkeleton_	1	0.46	0.35	6.56	33	0.15	1.58	1423.05	227.57
41filoSkeleton_	1	0.46	0.18	92.25	58	0.22	2.49	975.22	263.74
42filoSkeleton_	1	0.74	0.12	103.39	76	0.25	2.39	885.91	305.88
43filoSkeleton_	1	0.65	0.14	96.19	38	0.12	1.65	1187.45	322.29
44filoSkeleton_	1	0.71	0.32	78.26	42	0.16	2.35	1728.51	260.23
45filoSkeleton_	1	0.56	0.31	91.65	68	0.27	2.65	1509.71	247.55
46filoSkeleton_	1	0.74	0.5	45.9	29	0.14	1.39	1621.88	202.41
47filoSkeleton_	1	0.51	0.3	91.72	35	0.17	1.36	981.28	201.6
4filoSkeleton_	1	0.56	0.5	64.9	30	0.19	2.15	956.85	155.57
5filoSkeleton_	1	0.8	0.27	34.67	88	0.28	1.4	2164.33	318.53
6filoSkeleton_	1	0.56	0.58	56.36	37	0.16	1.69	2428.43	229.58
7filoSkeleton_	1	0.34	0.39	37.19	41	0.17	2.22	1741.69	237.96
8filoSkeleton_	1	0.66	0.37	1375.09	21	0.09	2.42	1590.81	232.22
9filoSkeleton_	1	0.62	0.34	988.37	11	0.04	1.16	1747.44	253.24

## Sheet: filoSkeleton Filopodia Output
Experiment Name	Cell Assignment	Cell Body Average Intensity	Length (um)	Filo Tip Centroid Coordinates	Filo Tip Intensity	Filo Tip/Cell Body Ratio	Filopodia Proteins Present
10filoSkeleton_	1	1261.74	0.59	(377, 597)	1470.31	1.17	Myo10
10filoSkeleton_	1	1261.74	1.77	(315, 585)	588.68	0.47	Myo10
10filoSkeleton_	1	1261.74	0.98	(401, 592)	5976.84	4.74	Myo10
10filoSkeleton_	1	1261.74	1.66	(315, 585)	809.86	0.64	Myo10
10filoSkeleton_	1	1261.74	0.33	(328, 580)	1073.36	0.85	Myo10
10filoSkeleton_	1	1261.74	0.31	(297, 571)	958.6	0.76	Myo10
10filoSkeleton_	1	1261.74	0.25	(271, 568)	637.2	0.51	Myo10
10filoSkeleton_	1	1261.74	0.66	(427, 564)	1016.05	0.81	Myo10
10filoSkeleton_	1	1261.74	0.49	(430, 545)	888.21	0.7	Myo10
10filoSkeleton_	1	1261.74	1.6	(422, 526)	495.04	0.39	Myo10
10filoSkeleton_	1	1261.74	2.66	(131, 157)	1177.63	0.93	Myo10
10filoSkeleton_	1	1261.74	1.46	(224, 131)	630.75	0.5	Myo10
10filoSkeleton_	1	1261.74	2.01	(267, 122)	529.15	0.42	Myo10
10filoSkeleton_	1	1261.74	1.93	(280, 113)	574.1	0.46	Myo10
10filoSkeleton_	1	1261.74	2.79	(280, 113)	536.8	0.43	Myo10
10filoSkeleton_	1	1261.74	9.16	(289, 75)	550	0.44	Myo10
10filoSkeleton_	1	1261.74	0.94	(286, 72)	1971.19	1.56	Myo10
10filoSkeleton_	1	1261.74	1.29	(292, 70)	886.25	0.7	Myo10
10filoSkeleton_	1	1261.74	2.69	(289, 75)	2086.62	1.65	Myo10
10filoSkeleton_	1	1261.74	0.74	(515, 59)	1520.2	1.2	Myo10
10filoSkeleton_	1	1261.74	0.55	(318, 61)	637.14	0.5	Myo10
10filoSkeleton_	1	1261.74	0.31	(549, 59)	1626.56	1.29	Myo10
10filoSkeleton_	1	1261.74	0.44	(417, 52)	1490.36	1.18	Myo10
10filoSkeleton_	1	1261.74	1.1	(489, 58)	588.48	0.47	Myo10
10filoSkeleton_	1	1261.74	1.42	(400, 52)	574.12	0.46	Myo10
10filoSkeleton_	1	1261.74	3.32	(323, 53)	558.86	0.44	Myo10
10filoSkeleton_	1	1261.74	3.32	(362, 53)	539.5	0.43	Myo10
10filoSkeleton_	1	1261.74	5.64	(323, 53)	606.44	0.48	Myo10
10filoSkeleton_	1	1261.74	4.76	(400, 50)	754	0.6	Myo10
10filoSkeleton_	1	1261.74	6.09	(400, 52)	807.96	0.64	Myo10
11filoSkeleton_	1	1686.65	1.68	(209, 637)	851.83	0.51	Myo10
11filoSkeleton_	1	1686.65	1.13	(232, 631)	1427.56	0.85	Myo10
11filoSkeleton_	1	1686.65	2.56	(180, 618)	1509.24	0.89	Myo10
11filoSkeleton_	1	1686.65	0.64	(236, 625)	1277.12	0.76	Myo10
11filoSkeleton_	1	1686.65	3.85	(181, 617)	797.03	0.47	Myo10
11filoSkeleton_	1	1686.65	0.66	(174, 603)	1005.35	0.6	Myo10
11filoSkeleton_	1	1686.65	0.66	(231, 562)	874.31	0.52	Myo10
11filoSkeleton_	1	1686.65	1.92	(225, 462)	508.33	0.3	Myo10
11filoSkeleton_	1	1686.65	0.35	(76, 410)	1606.33	0.95	Myo10
11filoSkeleton_	1	1686.65	0.7	(60, 390)	666.04	0.39	Myo10
11filoSkeleton_	1	1686.65	1.07	(56, 373)	808.75	0.48	Myo10
11filoSkeleton_	1	1686.65	0.45	(248, 227)	1153.8	0.68	Myo10
11filoSkeleton_	1	1686.65	4.14	(247, 180)	557.54	0.33	Myo10
11filoSkeleton_	1	1686.65	2.33	(238, 167)	769.75	0.46	Myo10
11filoSkeleton_	1	1686.65	4.08	(238, 167)	799.85	0.47	Myo10
11filoSkeleton_	1	1686.65	0.45	(242, 126)	1839.87	1.09	Myo10
11filoSkeleton_	1	1686.65	0.89	(120, 122)	919	0.54	Myo10
11filoSkeleton_	1	1686.65	1.96	(240, 127)	445.14	0.26	Myo10
11filoSkeleton_	1	1686.65	2.83	(136, 104)	664.11	0.39	Myo10
11filoSkeleton_	1	1686.65	1.5	(292, 75)	661.21	0.39	Myo10
11filoSkeleton_	1	1686.65	0.56	(286, 69)	804.38	0.48	Myo10
11filoSkeleton_	1	1686.65	0.86	(203, 70)	832.85	0.49	Myo10
11filoSkeleton_	1	1686.65	2.35	(169, 83)	631.94	0.37	Myo10
11filoSkeleton_	1	1686.65	1.55	(223, 60)	632.11	0.37	Myo10
11filoSkeleton_	1	1686.65	2.65	(281, 66)	515.33	0.31	Myo10
12filoSkeleton_	1	1432.14	3.24	(460, 620)	661.5	0.46	Myo10
12filoSkeleton_	1	1432.14	0.44	(431, 578)	704.67	0.49	Myo10
12filoSkeleton_	1	1432.14	0.33	(476, 561)	708.07	0.49	Myo10
12filoSkeleton_	1	1432.14	2.19	(417, 525)	534.53	0.37	Myo10
12filoSkeleton_	1	1432.14	0.25	(404, 523)	2275.33	1.59	Myo10
12filoSkeleton_	1	1432.14	2.3	(388, 506)	1028.73	0.72	Myo10
12filoSkeleton_	1	1432.14	0.56	(389, 506)	869.57	0.61	Myo10
12filoSkeleton_	1	1432.14	0.25	(503, 501)	814.9	0.57	Myo10
12filoSkeleton_	1	1432.14	0.55	(374, 487)	1231	0.86	Myo10
12filoSkeleton_	1	1432.14	1.48	(273, 435)	679.67	0.47	Myo10
12filoSkeleton_	1	1432.14	0.59	(278, 422)	771.8	0.54	Myo10
12filoSkeleton_	1	1432.14	3.65	(274, 437)	528.75	0.37	Myo10
12filoSkeleton_	1	1432.14	6.22	(273, 435)	788.8	0.55	Myo10
12filoSkeleton_	1	1432.14	1.62	(292, 383)	681.77	0.48	Myo10
12filoSkeleton_	1	1432.14	2.56	(291, 382)	587.38	0.41	Myo10
12filoSkeleton_	1	1432.14	7.95	(273, 434)	1059.55	0.74	Myo10
12filoSkeleton_	1	1432.14	0.89	(695, 359)	1344.5	0.94	Myo10
12filoSkeleton_	1	1432.14	0.59	(614, 353)	1600.29	1.12	Myo10
12filoSkeleton_	1	1432.14	0.98	(544, 346)	797.33	0.56	Myo10
12filoSkeleton_	1	1432.14	0.31	(534, 344)	1463.18	1.02	Myo10
12filoSkeleton_	1	1432.14	4.17	(298, 372)	528.1	0.37	Myo10
12filoSkeleton_	1	1432.14	0.55	(693, 341)	707.2	0.49	Myo10
12filoSkeleton_	1	1432.14	0.7	(658, 336)	545.76	0.38	Myo10
12filoSkeleton_	1	1432.14	0.4	(670, 330)	741.6	0.52	Myo10
12filoSkeleton_	1	1432.14	0.44	(680, 326)	915.25	0.64	Myo10
12filoSkeleton_	1	1432.14	0.55	(512, 329)	986.96	0.69	Myo10
12filoSkeleton_	1	1432.14	0.49	(521, 324)	568	0.4	Myo10
12filoSkeleton_	1	1432.14	3.12	(657, 337)	780.25	0.54	Myo10
12filoSkeleton_	1	1432.14	0.66	(288, 318)	746.17	0.52	Myo10
12filoSkeleton_	1	1432.14	2.05	(446, 328)	499.6	0.35	Myo10
12filoSkeleton_	1	1432.14	2.85	(670, 323)	893.27	0.62	Myo10
12filoSkeleton_	1	1432.14	2.6	(511, 323)	919.76	0.64	Myo10
12filoSkeleton_	1	1432.14	0.56	(277, 305)	1756.26	1.23	Myo10
12filoSkeleton_	1	1432.14	3.88	(671, 326)	1007.81	0.7	Myo10
12filoSkeleton_	1	1432.14	5.77	(481, 326)	658.92	0.46	Myo10
12filoSkeleton_	1	1432.14	5.15	(481, 332)	1032.47	0.72	Myo10
12filoSkeleton_	1	1432.14	5.19	(670, 322)	1613.67	1.13	Myo10
12filoSkeleton_	1	1432.14	0.55	(348, 279)	896	0.63	Myo10
12filoSkeleton_	1	1432.14	8.63	(670, 322)	478.67	0.33	Myo10
12filoSkeleton_	1	1432.14	1.1	(310, 247)	507	0.35	Myo10
12filoSkeleton_	1	1432.14	0.55	(265, 212)	540.48	0.38	Myo10
12filoSkeleton_	1	1432.14	0.77	(230, 186)	698.58	0.49	Myo10
12filoSkeleton_	1	1432.14	2.19	(221, 185)	513.03	0.36	Myo10
12filoSkeleton_	1	1432.14	2.74	(21, 99)	1132.45	0.79	Myo10
12filoSkeleton_	1	1432.14	0.55	(28, 110)	1882.36	1.31	Myo10
12filoSkeleton_	1	1432.14	2.73	(184, 99)	634.5	0.44	Myo10
12filoSkeleton_	1	1432.14	0.88	(23, 94)	604.79	0.42	Myo10
12filoSkeleton_	1	1432.14	0.35	(40, 69)	875.4	0.61	Myo10
12filoSkeleton_	1	1432.14	1.5	(70, 45)	543.39	0.38	Myo10
12filoSkeleton_	1	1432.14	2.68	(67, 43)	888.02	0.62	Myo10
12filoSkeleton_	1	1432.14	0.77	(156, 26)	725.11	0.51	Myo10
12filoSkeleton_	1	1432.14	1.19	(155, 29)	624.47	0.44	Myo10
12filoSkeleton_	1	1432.14	0.99	(175, 22)	836.19	0.58	Myo10
12filoSkeleton_	1	1432.14	2.77	(155, 26)	573.29	0.4	Myo10
13filoSkeleton_	1	1410.67	6.67	(435, 774)	2046.81	1.45	Myo10
13filoSkeleton_	1	1410.67	1.08	(435, 773)	2126.95	1.51	Myo10
13filoSkeleton_	1	1410.67	0.79	(465, 773)	1972.81	1.4	Myo10
13filoSkeleton_	1	1410.67	0.66	(476, 773)	1034.64	0.73	Myo10
13filoSkeleton_	1	1410.67	0.62	(423, 772)	2562.57	1.82	Myo10
13filoSkeleton_	1	1410.67	1.26	(373, 756)	2015.21	1.43	Myo10
13filoSkeleton_	1	1410.67	0.78	(361, 754)	2480.45	1.76	Myo10
13filoSkeleton_	1	1410.67	0.35	(484, 746)	925.88	0.66	Myo10
13filoSkeleton_	1	1410.67	1.77	(343, 736)	4103.18	2.91	Myo10
13filoSkeleton_	1	1410.67	1.34	(349, 714)	605.63	0.43	Myo10
13filoSkeleton_	1	1410.67	0.49	(349, 713)	879.23	0.62	Myo10
13filoSkeleton_	1	1410.67	5.36	(343, 700)	745.58	0.53	Myo10
13filoSkeleton_	1	1410.67	2.13	(346, 700)	653.36	0.46	Myo10
13filoSkeleton_	1	1410.67	1.11	(347, 700)	769.2	0.55	Myo10
13filoSkeleton_	1	1410.67	1.05	(327, 675)	666.86	0.47	Myo10
13filoSkeleton_	1	1410.67	0.78	(483, 634)	802.87	0.57	Myo10
13filoSkeleton_	1	1410.67	0.94	(212, 618)	964.14	0.68	Myo10
13filoSkeleton_	1	1410.67	0.86	(208, 606)	1596.41	1.13	Myo10
13filoSkeleton_	1	1410.67	1.13	(446, 582)	689.78	0.49	Myo10
13filoSkeleton_	1	1410.67	0.31	(430, 554)	1560.7	1.11	Myo10
13filoSkeleton_	1	1410.67	1.78	(55, 461)	587.62	0.42	Myo10
13filoSkeleton_	1	1410.67	0.79	(56, 460)	632.9	0.45	Myo10
13filoSkeleton_	1	1410.67	2.87	(40, 435)	519.13	0.37	Myo10
13filoSkeleton_	1	1410.67	1.3	(64, 426)	549.07	0.39	Myo10
13filoSkeleton_	1	1410.67	0.45	(426, 418)	1580.18	1.12	Myo10
13filoSkeleton_	1	1410.67	1.54	(424, 416)	690.71	0.49	Myo10
13filoSkeleton_	1	1410.67	1.48	(76, 407)	541.93	0.38	Myo10
13filoSkeleton_	1	1410.67	0.89	(120, 395)	696.04	0.49	Myo10
13filoSkeleton_	1	1410.67	2.55	(74, 404)	576.58	0.41	Myo10
13filoSkeleton_	1	1410.67	1.45	(422, 348)	1442.68	1.02	Myo10
13filoSkeleton_	1	1410.67	0.33	(420, 347)	2372.16	1.68	Myo10
13filoSkeleton_	1	1410.67	0.55	(164, 332)	1130.4	0.8	Myo10
13filoSkeleton_	1	1410.67	0.45	(420, 325)	1086.8	0.77	Myo10
13filoSkeleton_	1	1410.67	0.56	(168, 319)	723.25	0.51	Myo10
13filoSkeleton_	1	1410.67	0.66	(399, 316)	1411.71	1	Myo10
13filoSkeleton_	1	1410.67	1.39	(415, 321)	1028.4	0.73	Myo10
13filoSkeleton_	1	1410.67	2.25	(415, 320)	1330.4	0.94	Myo10
13filoSkeleton_	1	1410.67	1.96	(171, 319)	511.05	0.36	Myo10
13filoSkeleton_	1	1410.67	3.13	(415, 319)	1375.08	0.97	Myo10
13filoSkeleton_	1	1410.67	0.4	(374, 291)	1404	1	Myo10
13filoSkeleton_	1	1410.67	0.88	(181, 283)	540.35	0.38	Myo10
13filoSkeleton_	1	1410.67	2.31	(185, 268)	402.78	0.29	Myo10
13filoSkeleton_	1	1410.67	0.78	(190, 254)	576.75	0.41	Myo10
13filoSkeleton_	1	1410.67	0.77	(203, 247)	658.71	0.47	Myo10
13filoSkeleton_	1	1410.67	0.7	(280, 237)	606.67	0.43	Myo10
13filoSkeleton_	1	1410.67	1.77	(176, 103)	1009.3	0.72	Myo10
13filoSkeleton_	1	1410.67	4.39	(168, 100)	2170.4	1.54	Myo10
13filoSkeleton_	1	1410.67	11.32	(165, 96)	502.62	0.36	Myo10
14filoSkeleton_	1	1918.94	0.89	(529, 616)	599.3	0.31	Myo10
14filoSkeleton_	1	1918.94	0.7	(456, 583)	1030.86	0.54	Myo10
14filoSkeleton_	1	1918.94	2.53	(308, 424)	680.38	0.35	Myo10
14filoSkeleton_	1	1918.94	1.29	(311, 423)	754.74	0.39	Myo10
14filoSkeleton_	1	1918.94	0.66	(177, 403)	3357	1.75	Myo10
14filoSkeleton_	1	1918.94	2.69	(145, 372)	884.94	0.46	Myo10
14filoSkeleton_	1	1918.94	1.56	(464, 384)	1318.82	0.69	Myo10
14filoSkeleton_	1	1918.94	1.9	(460, 380)	584.5	0.3	Myo10
14filoSkeleton_	1	1918.94	0.89	(145, 372)	3564.87	1.86	Myo10
14filoSkeleton_	1	1918.94	0.35	(440, 369)	1557.3	0.81	Myo10
14filoSkeleton_	1	1918.94	0.7	(125, 347)	2214.67	1.15	Myo10
14filoSkeleton_	1	1918.94	0.33	(96, 336)	1341	0.7	Myo10
14filoSkeleton_	1	1918.94	1.24	(92, 332)	1312.53	0.68	Myo10
14filoSkeleton_	1	1918.94	0.78	(397, 322)	760.64	0.4	Myo10
14filoSkeleton_	1	1918.94	2.21	(380, 303)	703.59	0.37	Myo10
14filoSkeleton_	1	1918.94	2.16	(370, 295)	879.17	0.46	Myo10
14filoSkeleton_	1	1918.94	1.1	(91, 233)	936.52	0.49	Myo10
14filoSkeleton_	1	1918.94	1.92	(331, 236)	766.14	0.4	Myo10
14filoSkeleton_	1	1918.94	1.51	(304, 220)	709.93	0.37	Myo10
14filoSkeleton_	1	1918.94	3.13	(303, 220)	925.81	0.48	Myo10
14filoSkeleton_	1	1918.94	0.8	(116, 187)	1566.78	0.82	Myo10
14filoSkeleton_	1	1918.94	2.88	(282, 192)	753.07	0.39	Myo10
14filoSkeleton_	1	1918.94	2.54	(284, 186)	924.08	0.48	Myo10
14filoSkeleton_	1	1918.94	1.66	(130, 177)	905.2	0.47	Myo10
14filoSkeleton_	1	1918.94	1.42	(134, 158)	2210.79	1.15	Myo10
14filoSkeleton_	1	1918.94	1.42	(134, 145)	2153.91	1.12	Myo10
14filoSkeleton_	1	1918.94	2.52	(141, 131)	2125.03	1.11	Myo10
14filoSkeleton_	1	1918.94	0.4	(216, 83)	762	0.4	Myo10
14filoSkeleton_	1	1918.94	1.38	(171, 74)	1446.45	0.75	Myo10
15filoSkeleton_	1	1462.6	1.94	(118, 714)	538.67	0.37	Myo10
15filoSkeleton_	1	1462.6	2.64	(106, 716)	445.15	0.3	Myo10
15filoSkeleton_	1	1462.6	0.45	(84, 674)	643.29	0.44	Myo10
15filoSkeleton_	1	1462.6	0.7	(78, 654)	753.95	0.52	Myo10
15filoSkeleton_	1	1462.6	0.31	(178, 635)	771.79	0.53	Myo10
15filoSkeleton_	1	1462.6	3.86	(76, 653)	1178.7	0.81	Myo10
15filoSkeleton_	1	1462.6	1.17	(73, 585)	1490.64	1.02	Myo10
15filoSkeleton_	1	1462.6	0.47	(218, 587)	597.21	0.41	Myo10
15filoSkeleton_	1	1462.6	0.84	(57, 572)	1697.37	1.16	Myo10
15filoSkeleton_	1	1462.6	1.22	(61, 561)	1028.77	0.7	Myo10
15filoSkeleton_	1	1462.6	0.44	(64, 552)	1023.83	0.7	Myo10
15filoSkeleton_	1	1462.6	2.08	(63, 551)	1466.63	1	Myo10
15filoSkeleton_	1	1462.6	3.47	(313, 528)	617.11	0.42	Myo10
15filoSkeleton_	1	1462.6	1.72	(301, 534)	1184.14	0.81	Myo10
15filoSkeleton_	1	1462.6	3.41	(59, 550)	1868.08	1.28	Myo10
15filoSkeleton_	1	1462.6	0.95	(320, 526)	867.08	0.59	Myo10
15filoSkeleton_	1	1462.6	5.98	(58, 521)	2051.66	1.4	Myo10
15filoSkeleton_	1	1462.6	3.15	(57, 525)	605	0.41	Myo10
15filoSkeleton_	1	1462.6	4.01	(57, 525)	632.85	0.43	Myo10
15filoSkeleton_	1	1462.6	3.8	(59, 520)	577.43	0.39	Myo10
15filoSkeleton_	1	1462.6	2.23	(61, 489)	569.34	0.39	Myo10
15filoSkeleton_	1	1462.6	0.55	(61, 484)	684.11	0.47	Myo10
15filoSkeleton_	1	1462.6	4.74	(62, 485)	637.23	0.44	Myo10
15filoSkeleton_	1	1462.6	1.15	(461, 442)	718.94	0.49	Myo10
15filoSkeleton_	1	1462.6	2.76	(521, 431)	1706.91	1.17	Myo10
15filoSkeleton_	1	1462.6	0.66	(81, 416)	583	0.4	Myo10
15filoSkeleton_	1	1462.6	1.66	(552, 416)	576.12	0.39	Myo10
15filoSkeleton_	1	1462.6	1.66	(558, 391)	563.17	0.39	Myo10
15filoSkeleton_	1	1462.6	0.22	(553, 392)	876	0.6	Myo10
15filoSkeleton_	1	1462.6	1.89	(565, 374)	634.44	0.43	Myo10
15filoSkeleton_	1	1462.6	0.33	(558, 373)	1922.7	1.31	Myo10
15filoSkeleton_	1	1462.6	0.55	(87, 372)	549.55	0.38	Myo10
15filoSkeleton_	1	1462.6	5.1	(101, 354)	498.14	0.34	Myo10
15filoSkeleton_	1	1462.6	0.44	(106, 274)	460	0.31	Myo10
15filoSkeleton_	1	1462.6	0.7	(114, 200)	1234.25	0.84	Myo10
15filoSkeleton_	1	1462.6	0.94	(514, 185)	1764	1.21	Myo10
15filoSkeleton_	1	1462.6	1.92	(514, 185)	898.84	0.61	Myo10
15filoSkeleton_	1	1462.6	2.78	(124, 171)	1127.91	0.77	Myo10
15filoSkeleton_	1	1462.6	1.25	(133, 151)	1382.14	0.94	Myo10
15filoSkeleton_	1	1462.6	1.2	(480, 143)	877.86	0.6	Myo10
15filoSkeleton_	1	1462.6	3.36	(123, 161)	2117.4	1.45	Myo10
15filoSkeleton_	1	1462.6	2.27	(132, 150)	831.96	0.57	Myo10
15filoSkeleton_	1	1462.6	0.47	(147, 119)	824.56	0.56	Myo10
15filoSkeleton_	1	1462.6	0.33	(467, 117)	1622.62	1.11	Myo10
15filoSkeleton_	1	1462.6	0.35	(381, 98)	1688	1.15	Myo10
15filoSkeleton_	1	1462.6	2.36	(419, 101)	1218.41	0.83	Myo10
15filoSkeleton_	1	1462.6	0.74	(147, 89)	976.76	0.67	Myo10
15filoSkeleton_	1	1462.6	2.57	(373, 93)	1663.82	1.14	Myo10
15filoSkeleton_	1	1462.6	3.91	(375, 95)	982.55	0.67	Myo10
15filoSkeleton_	1	1462.6	3.2	(147, 85)	774.29	0.53	Myo10
15filoSkeleton_	1	1462.6	0.84	(333, 71)	2887.2	1.97	Myo10
15filoSkeleton_	1	1462.6	1.05	(277, 62)	1318.43	0.9	Myo10
15filoSkeleton_	1	1462.6	1.7	(300, 57)	971.2	0.66	Myo10
15filoSkeleton_	1	1462.6	2.06	(295, 61)	1006.26	0.69	Myo10
15filoSkeleton_	1	1462.6	0.45	(235, 37)	2247.73	1.54	Myo10
15filoSkeleton_	1	1462.6	1.37	(200, 41)	2441.12	1.67	Myo10
15filoSkeleton_	1	1462.6	1.92	(202, 44)	1140.96	0.78	Myo10
15filoSkeleton_	1	1462.6	0.93	(234, 30)	1488.5	1.02	Myo10
15filoSkeleton_	1	1462.6	2.59	(258, 43)	824.02	0.56	Myo10
15filoSkeleton_	1	1462.6	2.67	(234, 30)	903.45	0.62	Myo10
16filoSkeleton_	1	1474.94	1.55	(576, 805)	727.66	0.49	Myo10
16filoSkeleton_	1	1474.94	3.59	(577, 806)	508.24	0.34	Myo10
16filoSkeleton_	1	1474.94	1.38	(454, 771)	800.05	0.54	Myo10
16filoSkeleton_	1	1474.94	0.7	(540, 743)	686.08	0.47	Myo10
16filoSkeleton_	1	1474.94	1.15	(231, 732)	827.42	0.56	Myo10
16filoSkeleton_	1	1474.94	0.89	(222, 737)	1182.8	0.8	Myo10
16filoSkeleton_	1	1474.94	0.49	(534, 735)	898.5	0.61	Myo10
16filoSkeleton_	1	1474.94	0.79	(217, 734)	1051.95	0.71	Myo10
16filoSkeleton_	1	1474.94	1.87	(173, 710)	497.85	0.34	Myo10
16filoSkeleton_	1	1474.94	1.45	(123, 698)	696.73	0.47	Myo10
16filoSkeleton_	1	1474.94	2.55	(117, 698)	768.73	0.52	Myo10
16filoSkeleton_	1	1474.94	0.55	(114, 615)	2330.95	1.58	Myo10
16filoSkeleton_	1	1474.94	0.33	(488, 613)	845.43	0.57	Myo10
16filoSkeleton_	1	1474.94	1.47	(103, 619)	1931.32	1.31	Myo10
16filoSkeleton_	1	1474.94	0.94	(119, 607)	909.5	0.62	Myo10
16filoSkeleton_	1	1474.94	4.89	(97, 627)	1981.88	1.34	Myo10
16filoSkeleton_	1	1474.94	2.72	(104, 622)	1913.78	1.3	Myo10
16filoSkeleton_	1	1474.94	2.4	(123, 608)	1038.33	0.7	Myo10
16filoSkeleton_	1	1474.94	3.84	(103, 620)	760.75	0.52	Myo10
16filoSkeleton_	1	1474.94	1.73	(181, 559)	888.27	0.6	Myo10
16filoSkeleton_	1	1474.94	1.82	(181, 557)	546.93	0.37	Myo10
16filoSkeleton_	1	1474.94	0.98	(203, 525)	737.58	0.5	Myo10
16filoSkeleton_	1	1474.94	0.88	(504, 510)	1448.81	0.98	Myo10
16filoSkeleton_	1	1474.94	0.4	(212, 491)	1730.38	1.17	Myo10
16filoSkeleton_	1	1474.94	0.56	(475, 487)	2625.5	1.78	Myo10
16filoSkeleton_	1	1474.94	0.49	(471, 481)	2954.67	2	Myo10
16filoSkeleton_	1	1474.94	1.63	(208, 486)	719.33	0.49	Myo10
16filoSkeleton_	1	1474.94	0.98	(470, 470)	2481.35	1.68	Myo10
16filoSkeleton_	1	1474.94	0.98	(190, 409)	751.67	0.51	Myo10
16filoSkeleton_	1	1474.94	2.76	(196, 408)	572.19	0.39	Myo10
16filoSkeleton_	1	1474.94	0.4	(461, 402)	2443.07	1.66	Myo10
16filoSkeleton_	1	1474.94	4.4	(195, 407)	591.86	0.4	Myo10
16filoSkeleton_	1	1474.94	8.24	(182, 366)	1375.57	0.93	Myo10
16filoSkeleton_	1	1474.94	0.7	(318, 306)	3522.88	2.39	Myo10
16filoSkeleton_	1	1474.94	0.4	(286, 306)	2487.18	1.69	Myo10
16filoSkeleton_	1	1474.94	2.76	(353, 296)	2240.59	1.52	Myo10
16filoSkeleton_	1	1474.94	0.47	(424, 280)	1088.17	0.74	Myo10
16filoSkeleton_	1	1474.94	1.91	(232, 281)	586.38	0.4	Myo10
16filoSkeleton_	1	1474.94	1.17	(371, 270)	715.21	0.48	Myo10
16filoSkeleton_	1	1474.94	0.7	(139, 270)	586.73	0.4	Myo10
16filoSkeleton_	1	1474.94	1.47	(388, 271)	1006.19	0.68	Myo10
16filoSkeleton_	1	1474.94	1.01	(118, 260)	518.44	0.35	Myo10
16filoSkeleton_	1	1474.94	0.45	(106, 189)	1549.9	1.05	Myo10
16filoSkeleton_	1	1474.94	0.44	(87, 174)	812.33	0.55	Myo10
16filoSkeleton_	1	1474.94	1.23	(87, 169)	1427.38	0.97	Myo10
16filoSkeleton_	1	1474.94	2.37	(86, 168)	3097.85	2.1	Myo10
16filoSkeleton_	1	1474.94	0.84	(72, 115)	1391.38	0.94	Myo10
16filoSkeleton_	1	1474.94	0.66	(49, 86)	1772.42	1.2	Myo10
17filoSkeleton_	1	1500.47	7.39	(339, 624)	964.59	0.64	Myo10
17filoSkeleton_	1	1500.47	2.74	(340, 631)	559.88	0.37	Myo10
17filoSkeleton_	1	1500.47	0.67	(369, 633)	683.62	0.46	Myo10
17filoSkeleton_	1	1500.47	1.15	(339, 624)	587.04	0.39	Myo10
17filoSkeleton_	1	1500.47	0.49	(29, 418)	603.67	0.4	Myo10
17filoSkeleton_	1	1500.47	2.95	(30, 413)	651.48	0.43	Myo10
17filoSkeleton_	1	1500.47	0.55	(22, 400)	904.56	0.6	Myo10
17filoSkeleton_	1	1500.47	1.11	(629, 364)	741.79	0.49	Myo10
17filoSkeleton_	1	1500.47	2.14	(22, 372)	1248.36	0.83	Myo10
17filoSkeleton_	1	1500.47	0.4	(33, 348)	888	0.59	Myo10
17filoSkeleton_	1	1500.47	1.83	(65, 338)	654.78	0.44	Myo10
17filoSkeleton_	1	1500.47	3.4	(28, 346)	1632.88	1.09	Myo10
17filoSkeleton_	1	1500.47	3.85	(68, 344)	1226.45	0.82	Myo10
17filoSkeleton_	1	1500.47	0.49	(169, 292)	593.75	0.4	Myo10
17filoSkeleton_	1	1500.47	0.35	(689, 284)	3517	2.34	Myo10
17filoSkeleton_	1	1500.47	0.55	(213, 258)	569.65	0.38	Myo10
17filoSkeleton_	1	1500.47	0.56	(579, 249)	981.23	0.65	Myo10
17filoSkeleton_	1	1500.47	1.18	(562, 246)	724.95	0.48	Myo10
17filoSkeleton_	1	1500.47	0.7	(263, 166)	1403.25	0.94	Myo10
17filoSkeleton_	1	1500.47	0.99	(281, 98)	1860.84	1.24	Myo10
18filoSkeleton_	1	1961.78	0.64	(294, 575)	1863.3	0.95	Myo10
18filoSkeleton_	1	1961.78	0.64	(290, 570)	1703.3	0.87	Myo10
18filoSkeleton_	1	1961.78	0.94	(289, 551)	691.16	0.35	Myo10
18filoSkeleton_	1	1961.78	0.44	(414, 388)	1062.29	0.54	Myo10
18filoSkeleton_	1	1961.78	2.18	(369, 369)	1050.48	0.54	Myo10
18filoSkeleton_	1	1961.78	0.25	(338, 345)	1766.44	0.9	Myo10
18filoSkeleton_	1	1961.78	1.34	(338, 344)	1449.62	0.74	Myo10
18filoSkeleton_	1	1961.78	2.05	(337, 344)	1046.22	0.53	Myo10
18filoSkeleton_	1	1961.78	1.13	(55, 266)	820.22	0.42	Myo10
18filoSkeleton_	1	1961.78	4.88	(55, 256)	553	0.28	Myo10
18filoSkeleton_	1	1961.78	3.43	(49, 257)	431.57	0.22	Myo10
18filoSkeleton_	1	1961.78	1.82	(31, 229)	1028.92	0.52	Myo10
18filoSkeleton_	1	1961.78	2.13	(36, 216)	745.24	0.38	Myo10
18filoSkeleton_	1	1961.78	0.49	(36, 217)	1205.74	0.61	Myo10
18filoSkeleton_	1	1961.78	0.49	(42, 201)	825.18	0.42	Myo10
18filoSkeleton_	1	1961.78	4.33	(40, 205)	477.12	0.24	Myo10
18filoSkeleton_	1	1961.78	0.94	(66, 187)	533.22	0.27	Myo10
18filoSkeleton_	1	1961.78	3.79	(106, 159)	430.82	0.22	Myo10
18filoSkeleton_	1	1961.78	0.66	(244, 103)	835.8	0.43	Myo10
18filoSkeleton_	1	1961.78	1.82	(191, 40)	526.5	0.27	Myo10
19filoSkeleton_	1	886.73	0.25	(248, 507)	743.71	0.84	Myo10
19filoSkeleton_	1	886.73	1.38	(577, 495)	513.32	0.58	Myo10
19filoSkeleton_	1	886.73	0.56	(587, 498)	673.75	0.76	Myo10
19filoSkeleton_	1	886.73	0.49	(439, 463)	874.36	0.99	Myo10
19filoSkeleton_	1	886.73	0.44	(368, 445)	545	0.61	Myo10
19filoSkeleton_	1	886.73	0.66	(225, 429)	460.17	0.52	Myo10
19filoSkeleton_	1	886.73	2.19	(32, 415)	489.62	0.55	Myo10
19filoSkeleton_	1	886.73	0.74	(36, 407)	544.18	0.61	Myo10
19filoSkeleton_	1	886.73	0.77	(41, 406)	597.6	0.67	Myo10
19filoSkeleton_	1	886.73	0.66	(620, 380)	685.92	0.77	Myo10
19filoSkeleton_	1	886.73	5.68	(64, 360)	339.21	0.38	Myo10
19filoSkeleton_	1	886.73	7.14	(64, 360)	429.67	0.48	Myo10
19filoSkeleton_	1	886.73	1.44	(622, 351)	562.83	0.63	Myo10
19filoSkeleton_	1	886.73	2.89	(69, 358)	421.6	0.48	Myo10
19filoSkeleton_	1	886.73	1.24	(78, 283)	436.93	0.49	Myo10
19filoSkeleton_	1	886.73	1.28	(81, 264)	435.04	0.49	Myo10
19filoSkeleton_	1	886.73	0.22	(618, 253)	728.2	0.82	Myo10
19filoSkeleton_	1	886.73	0.7	(612, 224)	1313.36	1.48	Myo10
19filoSkeleton_	1	886.73	0.55	(122, 220)	845.63	0.95	Myo10
19filoSkeleton_	1	886.73	0.77	(608, 205)	705.35	0.8	Myo10
19filoSkeleton_	1	886.73	0.94	(458, 197)	486.07	0.55	Myo10
19filoSkeleton_	1	886.73	0.33	(497, 192)	543.2	0.61	Myo10
19filoSkeleton_	1	886.73	1.33	(476, 201)	411.79	0.46	Myo10
19filoSkeleton_	1	886.73	0.62	(428, 190)	669.78	0.76	Myo10
19filoSkeleton_	1	886.73	1.34	(413, 195)	671.91	0.76	Myo10
19filoSkeleton_	1	886.73	0.7	(594, 183)	912.17	1.03	Myo10
19filoSkeleton_	1	886.73	2.08	(426, 193)	737.92	0.83	Myo10
19filoSkeleton_	1	886.73	1.45	(395, 189)	991.09	1.12	Myo10
19filoSkeleton_	1	886.73	1.42	(496, 187)	948.8	1.07	Myo10
19filoSkeleton_	1	886.73	0.67	(514, 179)	533.53	0.6	Myo10
19filoSkeleton_	1	886.73	3.08	(602, 197)	660.76	0.75	Myo10
19filoSkeleton_	1	886.73	1.43	(374, 181)	522.43	0.59	Myo10
19filoSkeleton_	1	886.73	0.59	(588, 171)	731.5	0.82	Myo10
19filoSkeleton_	1	886.73	0.64	(365, 170)	548.93	0.62	Myo10
19filoSkeleton_	1	886.73	2.58	(503, 178)	782.44	0.88	Myo10
19filoSkeleton_	1	886.73	0.78	(549, 166)	675.7	0.76	Myo10
19filoSkeleton_	1	886.73	3.03	(503, 180)	955.28	1.08	Myo10
19filoSkeleton_	1	886.73	1.52	(365, 169)	524.35	0.59	Myo10
19filoSkeleton_	1	886.73	2.14	(539, 171)	653.4	0.74	Myo10
19filoSkeleton_	1	886.73	1.87	(572, 163)	1100.51	1.24	Myo10
19filoSkeleton_	1	886.73	4.06	(503, 180)	889	1	Myo10
19filoSkeleton_	1	886.73	2.65	(565, 170)	820.96	0.93	Myo10
19filoSkeleton_	1	886.73	3.8	(573, 166)	1379.9	1.56	Myo10
19filoSkeleton_	1	886.73	2.55	(1, 117)	712.97	0.8	Myo10
19filoSkeleton_	1	886.73	0.86	(7, 125)	928.76	1.05	Myo10
19filoSkeleton_	1	886.73	0.4	(76, 39)	364.22	0.41	Myo10
19filoSkeleton_	1	886.73	1.04	(245, 36)	735.23	0.83	Myo10
19filoSkeleton_	1	886.73	0.44	(218, 34)	631.38	0.71	Myo10
19filoSkeleton_	1	886.73	0.4	(269, 31)	788.14	0.89	Myo10
19filoSkeleton_	1	886.73	2.16	(256, 34)	944.66	1.07	Myo10
19filoSkeleton_	1	886.73	1.66	(254, 31)	958.9	1.08	Myo10
19filoSkeleton_	1	886.73	0.84	(57, 26)	801.49	0.9	Myo10
19filoSkeleton_	1	886.73	1.1	(277, 23)	417.33	0.47	Myo10
19filoSkeleton_	1	886.73	1.06	(289, 19)	1386.14	1.56	Myo10
1filoSkeleton_	1	26.75	8.6	(579, 645)	87.1	3.26	Myo10
1filoSkeleton_	1	26.75	8.52	(579, 647)	76.57	2.86	Myo10
1filoSkeleton_	1	26.75	10.06	(230, 637)	52.7	1.97	Myo10
1filoSkeleton_	1	26.75	3.85	(150, 649)	74.75	2.79	Myo10
1filoSkeleton_	1	26.75	6.77	(230, 637)	71.43	2.67	Myo10
1filoSkeleton_	1	26.75	4.55	(173, 653)	66.2	2.47	Myo10
1filoSkeleton_	1	26.75	6.56	(231, 638)	114.41	4.28	Myo10
1filoSkeleton_	1	26.75	2.74	(187, 650)	43.25	1.62	Myo10
1filoSkeleton_	1	26.75	1.99	(150, 649)	89.85	3.36	Myo10
1filoSkeleton_	1	26.75	5.45	(589, 642)	43.21	1.62	Myo10
1filoSkeleton_	1	26.75	0.99	(153, 656)	82.2	3.07	Myo10
1filoSkeleton_	1	26.75	2.73	(233, 641)	140.5	5.25	Myo10
1filoSkeleton_	1	26.75	1.17	(160, 648)	39.43	1.47	Myo10
1filoSkeleton_	1	26.75	5.62	(606, 623)	36.09	1.35	Myo10
1filoSkeleton_	1	26.75	1.92	(234, 642)	159.86	5.98	Myo10
1filoSkeleton_	1	26.75	0.64	(191, 638)	36.62	1.37	Myo10
1filoSkeleton_	1	26.75	2.71	(606, 610)	36.5	1.36	Myo10
1filoSkeleton_	1	26.75	2.73	(125, 611)	53.51	2	Myo10
1filoSkeleton_	1	26.75	1	(247, 616)	95.49	3.57	Myo10
1filoSkeleton_	1	26.75	0.25	(237, 608)	82.33	3.08	Myo10
1filoSkeleton_	1	26.75	1.68	(123, 609)	35.5	1.33	Myo10
1filoSkeleton_	1	26.75	3.45	(120, 586)	119.07	4.45	Myo10
1filoSkeleton_	1	26.75	1.25	(119, 586)	106.67	3.99	Myo10
1filoSkeleton_	1	26.75	2.68	(119, 586)	81	3.03	Myo10
1filoSkeleton_	1	26.75	0.88	(304, 570)	61.36	2.29	Myo10
1filoSkeleton_	1	26.75	2.3	(97, 552)	53.89	2.01	Myo10
1filoSkeleton_	1	26.75	1.7	(96, 552)	61.45	2.3	Myo10
1filoSkeleton_	1	26.75	4.78	(46, 526)	95.29	3.56	Myo10
1filoSkeleton_	1	26.75	1.64	(49, 508)	42.67	1.6	Myo10
1filoSkeleton_	1	26.75	8.28	(550, 460)	48	1.79	Myo10
1filoSkeleton_	1	26.75	1.17	(66, 479)	54.55	2.04	Myo10
1filoSkeleton_	1	26.75	0.4	(539, 454)	65.9	2.46	Myo10
1filoSkeleton_	1	26.75	1.76	(78, 448)	113.38	4.24	Myo10
1filoSkeleton_	1	26.75	0.45	(533, 436)	57.91	2.17	Myo10
1filoSkeleton_	1	26.75	2.17	(83, 432)	39.45	1.47	Myo10
1filoSkeleton_	1	26.75	0.66	(94, 423)	47.69	1.78	Myo10
1filoSkeleton_	1	26.75	7.77	(554, 462)	164.45	6.15	Myo10
1filoSkeleton_	1	26.75	1.66	(536, 421)	75.67	2.83	Myo10
1filoSkeleton_	1	26.75	3.21	(83, 432)	45.32	1.69	Myo10
1filoSkeleton_	1	26.75	0.66	(534, 390)	71.5	2.67	Myo10
1filoSkeleton_	1	26.75	2	(530, 390)	73.72	2.76	Myo10
1filoSkeleton_	1	26.75	1.11	(526, 364)	94.54	3.53	Myo10
1filoSkeleton_	1	26.75	3.13	(102, 360)	33.39	1.25	Myo10
1filoSkeleton_	1	26.75	0.77	(104, 360)	49.09	1.84	Myo10
1filoSkeleton_	1	26.75	1.66	(534, 349)	116.48	4.35	Myo10
1filoSkeleton_	1	26.75	2.54	(533, 349)	115	4.3	Myo10
1filoSkeleton_	1	26.75	1.23	(529, 341)	47.5	1.78	Myo10
1filoSkeleton_	1	26.75	0.77	(114, 336)	28.82	1.08	Myo10
1filoSkeleton_	1	26.75	1.21	(534, 328)	107.84	4.03	Myo10
1filoSkeleton_	1	26.75	4	(538, 313)	75.59	2.83	Myo10
1filoSkeleton_	1	26.75	0.55	(453, 305)	86.62	3.24	Myo10
1filoSkeleton_	1	26.75	2.65	(113, 302)	27.07	1.01	Myo10
1filoSkeleton_	1	26.75	1.04	(467, 295)	44.06	1.65	Myo10
1filoSkeleton_	1	26.75	0.99	(449, 288)	38.12	1.43	Myo10
1filoSkeleton_	1	26.75	1.78	(473, 285)	93.1	3.48	Myo10
1filoSkeleton_	1	26.75	0.78	(98, 281)	79.32	2.97	Myo10
1filoSkeleton_	1	26.75	3.25	(440, 258)	37.29	1.39	Myo10
1filoSkeleton_	1	26.75	1.9	(453, 243)	30.11	1.13	Myo10
1filoSkeleton_	1	26.75	0.7	(145, 245)	23	0.86	Myo10
1filoSkeleton_	1	26.75	0.78	(156, 232)	67.73	2.53	Myo10
1filoSkeleton_	1	26.75	4.3	(122, 258)	29.13	1.09	Myo10
1filoSkeleton_	1	26.75	4.44	(498, 246)	73.28	2.74	Myo10
1filoSkeleton_	1	26.75	3.45	(537, 243)	44.03	1.65	Myo10
1filoSkeleton_	1	26.75	10.29	(105, 266)	39.21	1.47	Myo10
1filoSkeleton_	1	26.75	5.7	(529, 236)	59.25	2.22	Myo10
1filoSkeleton_	1	26.75	1.44	(186, 210)	30.59	1.14	Myo10
1filoSkeleton_	1	26.75	3.35	(184, 211)	25.91	0.97	Myo10
1filoSkeleton_	1	26.75	3.46	(190, 188)	80	2.99	Myo10
1filoSkeleton_	1	26.75	1.45	(193, 188)	80.81	3.02	Myo10
1filoSkeleton_	1	26.75	4.12	(192, 189)	57.5	2.15	Myo10
1filoSkeleton_	1	26.75	3.19	(195, 191)	73.48	2.75	Myo10
1filoSkeleton_	1	26.75	5.41	(258, 209)	42.93	1.6	Myo10
1filoSkeleton_	1	26.75	0.47	(387, 157)	35.27	1.32	Myo10
1filoSkeleton_	1	26.75	0.89	(320, 143)	26.44	0.99	Myo10
1filoSkeleton_	1	26.75	3.6	(319, 142)	86	3.22	Myo10
1filoSkeleton_	1	26.75	6.84	(239, 190)	51.78	1.94	Myo10
1filoSkeleton_	1	26.75	4.67	(323, 144)	58.36	2.18	Myo10
1filoSkeleton_	1	26.75	3.84	(416, 159)	38.24	1.43	Myo10
1filoSkeleton_	1	26.75	6.37	(320, 142)	28.82	1.08	Myo10
20filoSkeleton_	1	1868.98	0.99	(163, 764)	1705.1	0.91	Myo10
20filoSkeleton_	1	1868.98	1.6	(177, 730)	1382.51	0.74	Myo10
20filoSkeleton_	1	1868.98	0.59	(200, 692)	3185.6	1.7	Myo10
20filoSkeleton_	1	1868.98	0.25	(316, 690)	1247.8	0.67	Myo10
20filoSkeleton_	1	1868.98	1.26	(214, 684)	698.76	0.37	Myo10
20filoSkeleton_	1	1868.98	4.84	(518, 637)	568.2	0.3	Myo10
20filoSkeleton_	1	1868.98	1.65	(622, 675)	679	0.36	Myo10
20filoSkeleton_	1	1868.98	4.35	(360, 637)	564.6	0.3	Myo10
20filoSkeleton_	1	1868.98	2.97	(493, 650)	706.03	0.38	Myo10
20filoSkeleton_	1	1868.98	1.72	(214, 668)	635.07	0.34	Myo10
20filoSkeleton_	1	1868.98	3.83	(519, 636)	656.84	0.35	Myo10
20filoSkeleton_	1	1868.98	0.35	(615, 659)	906.57	0.49	Myo10
20filoSkeleton_	1	1868.98	1.62	(516, 639)	571.2	0.31	Myo10
20filoSkeleton_	1	1868.98	0.4	(477, 645)	1899.8	1.02	Myo10
20filoSkeleton_	1	1868.98	2.76	(371, 635)	892.69	0.48	Myo10
20filoSkeleton_	1	1868.98	2.14	(225, 650)	863.23	0.46	Myo10
20filoSkeleton_	1	1868.98	2.6	(223, 648)	932.1	0.5	Myo10
20filoSkeleton_	1	1868.98	0.89	(595, 612)	682.71	0.37	Myo10
20filoSkeleton_	1	1868.98	0.84	(246, 490)	703.18	0.38	Myo10
20filoSkeleton_	1	1868.98	1.12	(547, 440)	930.1	0.5	Myo10
20filoSkeleton_	1	1868.98	0.99	(231, 433)	742.75	0.4	Myo10
20filoSkeleton_	1	1868.98	1.68	(532, 438)	1432.33	0.77	Myo10
20filoSkeleton_	1	1868.98	1.91	(548, 436)	898.59	0.48	Myo10
20filoSkeleton_	1	1868.98	3.41	(532, 444)	2629.19	1.41	Myo10
20filoSkeleton_	1	1868.98	1.25	(611, 392)	1476.91	0.79	Myo10
20filoSkeleton_	1	1868.98	2.32	(413, 401)	847.77	0.45	Myo10
20filoSkeleton_	1	1868.98	0.44	(367, 355)	1591.57	0.85	Myo10
20filoSkeleton_	1	1868.98	0.78	(334, 327)	1138.27	0.61	Myo10
20filoSkeleton_	1	1868.98	0.84	(164, 324)	766	0.41	Myo10
20filoSkeleton_	1	1868.98	2.04	(324, 323)	718.3	0.38	Myo10
20filoSkeleton_	1	1868.98	0.59	(293, 275)	1572.43	0.84	Myo10
20filoSkeleton_	1	1868.98	1.01	(115, 274)	534.37	0.29	Myo10
20filoSkeleton_	1	1868.98	0.78	(274, 256)	2207.09	1.18	Myo10
20filoSkeleton_	1	1868.98	0.47	(264, 251)	2122.55	1.14	Myo10
20filoSkeleton_	1	1868.98	1.9	(282, 259)	1155.79	0.62	Myo10
20filoSkeleton_	1	1868.98	0.33	(213, 210)	958.33	0.51	Myo10
20filoSkeleton_	1	1868.98	1.33	(209, 203)	882.51	0.47	Myo10
20filoSkeleton_	1	1868.98	0.98	(21, 177)	912.19	0.49	Myo10
20filoSkeleton_	1	1868.98	3.03	(25, 178)	1234.5	0.66	Myo10
20filoSkeleton_	1	1868.98	0.78	(171, 158)	1512.14	0.81	Myo10
20filoSkeleton_	1	1868.98	3.21	(22, 178)	2250.93	1.2	Myo10
20filoSkeleton_	1	1868.98	0.7	(53, 146)	903.06	0.48	Myo10
20filoSkeleton_	1	1868.98	1.75	(147, 141)	734.27	0.39	Myo10
20filoSkeleton_	1	1868.98	0.44	(139, 128)	2306.37	1.23	Myo10
20filoSkeleton_	1	1868.98	1.2	(76, 119)	838.08	0.45	Myo10
20filoSkeleton_	1	1868.98	0.47	(85, 109)	1634.64	0.87	Myo10
20filoSkeleton_	1	1868.98	2.04	(134, 109)	3710.85	1.99	Myo10
20filoSkeleton_	1	1868.98	2.07	(137, 106)	916.21	0.49	Myo10
21filoSkeleton_	1	1196.09	6.68	(414, 492)	545.44	0.46	Myo10
21filoSkeleton_	1	1196.09	5.65	(414, 490)	902	0.75	Myo10
21filoSkeleton_	1	1196.09	1.94	(86, 450)	377.36	0.32	Myo10
21filoSkeleton_	1	1196.09	1.86	(26, 446)	619.32	0.52	Myo10
21filoSkeleton_	1	1196.09	0.55	(707, 444)	804.57	0.67	Myo10
21filoSkeleton_	1	1196.09	3.7	(25, 448)	536.2	0.45	Myo10
21filoSkeleton_	1	1196.09	2.9	(604, 426)	416.9	0.35	Myo10
21filoSkeleton_	1	1196.09	0.45	(11, 412)	2444.22	2.04	Myo10
21filoSkeleton_	1	1196.09	1.58	(20, 397)	413.48	0.35	Myo10
21filoSkeleton_	1	1196.09	0.64	(689, 349)	1932.36	1.62	Myo10
21filoSkeleton_	1	1196.09	1.13	(664, 346)	649.96	0.54	Myo10
21filoSkeleton_	1	1196.09	2.56	(35, 352)	470.21	0.39	Myo10
21filoSkeleton_	1	1196.09	1.47	(684, 344)	1429.41	1.2	Myo10
21filoSkeleton_	1	1196.09	1.82	(55, 342)	362.9	0.3	Myo10
21filoSkeleton_	1	1196.09	3.42	(35, 352)	442.81	0.37	Myo10
21filoSkeleton_	1	1196.09	1.5	(97, 318)	400.07	0.33	Myo10
21filoSkeleton_	1	1196.09	1.71	(619, 313)	1128.46	0.94	Myo10
21filoSkeleton_	1	1196.09	1.43	(136, 281)	403.5	0.34	Myo10
21filoSkeleton_	1	1196.09	1.77	(149, 255)	1260.71	1.05	Myo10
21filoSkeleton_	1	1196.09	1.31	(561, 246)	1766.16	1.48	Myo10
21filoSkeleton_	1	1196.09	0.94	(554, 201)	2634.43	2.2	Myo10
21filoSkeleton_	1	1196.09	1.11	(507, 197)	568.44	0.48	Myo10
21filoSkeleton_	1	1196.09	2.64	(551, 199)	913.58	0.76	Myo10
21filoSkeleton_	1	1196.09	1.36	(234, 194)	1247.97	1.04	Myo10
21filoSkeleton_	1	1196.09	1.35	(251, 182)	1140.28	0.95	Myo10
21filoSkeleton_	1	1196.09	0.74	(501, 181)	513.67	0.43	Myo10
21filoSkeleton_	1	1196.09	0.35	(302, 179)	1907.33	1.59	Myo10
21filoSkeleton_	1	1196.09	1.22	(179, 185)	1966.11	1.64	Myo10
21filoSkeleton_	1	1196.09	0.4	(338, 176)	2167	1.81	Myo10
21filoSkeleton_	1	1196.09	0.45	(294, 176)	2165.25	1.81	Myo10
21filoSkeleton_	1	1196.09	0.44	(440, 173)	2358.71	1.97	Myo10
21filoSkeleton_	1	1196.09	4.63	(552, 202)	1655.2	1.38	Myo10
21filoSkeleton_	1	1196.09	1.01	(327, 171)	2819.77	2.36	Myo10
21filoSkeleton_	1	1196.09	2.65	(209, 186)	654.44	0.55	Myo10
21filoSkeleton_	1	1196.09	0.7	(277, 175)	3454.12	2.89	Myo10
21filoSkeleton_	1	1196.09	1.46	(309, 176)	1431.17	1.2	Myo10
21filoSkeleton_	1	1196.09	0.84	(390, 169)	1039.47	0.87	Myo10
21filoSkeleton_	1	1196.09	8.86	(486, 145)	2128.1	1.78	Myo10
21filoSkeleton_	1	1196.09	1.58	(330, 171)	2729.5	2.28	Myo10
21filoSkeleton_	1	1196.09	1.57	(295, 173)	2015.36	1.68	Myo10
21filoSkeleton_	1	1196.09	1.68	(429, 167)	844	0.71	Myo10
21filoSkeleton_	1	1196.09	1.44	(442, 170)	3578.94	2.99	Myo10
21filoSkeleton_	1	1196.09	2.5	(276, 173)	969.86	0.81	Myo10
21filoSkeleton_	1	1196.09	2.42	(330, 171)	2070.14	1.73	Myo10
21filoSkeleton_	1	1196.09	2.08	(253, 172)	2122.45	1.77	Myo10
21filoSkeleton_	1	1196.09	3.63	(278, 176)	1356.54	1.13	Myo10
21filoSkeleton_	1	1196.09	2.7	(430, 173)	504.14	0.42	Myo10
21filoSkeleton_	1	1196.09	3.05	(379, 176)	647.68	0.54	Myo10
21filoSkeleton_	1	1196.09	3.4	(252, 170)	2204.23	1.84	Myo10
21filoSkeleton_	1	1196.09	6.97	(486, 145)	2079.78	1.74	Myo10
21filoSkeleton_	1	1196.09	3.84	(441, 171)	1005.81	0.84	Myo10
21filoSkeleton_	1	1196.09	5.98	(486, 145)	3155.11	2.64	Myo10
21filoSkeleton_	1	1196.09	4.73	(253, 171)	3066.14	2.56	Myo10
21filoSkeleton_	1	1196.09	2.5	(465, 147)	584.25	0.49	Myo10
21filoSkeleton_	1	1196.09	4.29	(486, 145)	2036.67	1.7	Myo10
21filoSkeleton_	1	1196.09	5.22	(382, 172)	1193.71	1	Myo10
21filoSkeleton_	1	1196.09	3.25	(486, 146)	676.32	0.57	Myo10
22filoSkeleton_	1	1588.24	1.61	(548, 831)	429.69	0.27	Myo10
22filoSkeleton_	1	1588.24	1.13	(643, 821)	570.09	0.36	Myo10
22filoSkeleton_	1	1588.24	0.66	(497, 719)	636.17	0.4	Myo10
22filoSkeleton_	1	1588.24	1.77	(626, 702)	600.47	0.38	Myo10
22filoSkeleton_	1	1588.24	2.2	(618, 690)	442	0.28	Myo10
22filoSkeleton_	1	1588.24	0.93	(642, 634)	666.23	0.42	Myo10
22filoSkeleton_	1	1588.24	0.49	(643, 616)	1136.46	0.72	Myo10
22filoSkeleton_	1	1588.24	0.31	(648, 550)	3981.83	2.51	Myo10
22filoSkeleton_	1	1588.24	1.55	(656, 530)	2919.6	1.84	Myo10
22filoSkeleton_	1	1588.24	0.91	(659, 531)	3205.33	2.02	Myo10
22filoSkeleton_	1	1588.24	0.44	(265, 511)	850.33	0.54	Myo10
22filoSkeleton_	1	1588.24	1.91	(248, 502)	624.26	0.39	Myo10
22filoSkeleton_	1	1588.24	0.33	(247, 499)	1236.67	0.78	Myo10
22filoSkeleton_	1	1588.24	1.38	(225, 479)	544.62	0.34	Myo10
22filoSkeleton_	1	1588.24	0.33	(684, 420)	699.86	0.44	Myo10
22filoSkeleton_	1	1588.24	0.7	(683, 410)	724.22	0.46	Myo10
22filoSkeleton_	1	1588.24	1.67	(680, 411)	598.7	0.38	Myo10
22filoSkeleton_	1	1588.24	0.33	(228, 399)	1098.56	0.69	Myo10
22filoSkeleton_	1	1588.24	2.64	(684, 408)	613.4	0.39	Myo10
22filoSkeleton_	1	1588.24	0.88	(216, 381)	1804.82	1.14	Myo10
22filoSkeleton_	1	1588.24	0.99	(597, 363)	1035	0.65	Myo10
22filoSkeleton_	1	1588.24	0.4	(581, 328)	1235.8	0.78	Myo10
22filoSkeleton_	1	1588.24	0.4	(572, 322)	2883.89	1.82	Myo10
22filoSkeleton_	1	1588.24	0.4	(555, 315)	1187.36	0.75	Myo10
22filoSkeleton_	1	1588.24	2.39	(116, 267)	613.82	0.39	Myo10
22filoSkeleton_	1	1588.24	1.35	(118, 265)	743.8	0.47	Myo10
22filoSkeleton_	1	1588.24	1.9	(122, 256)	965.49	0.61	Myo10
22filoSkeleton_	1	1588.24	0.35	(135, 231)	977.86	0.62	Myo10
22filoSkeleton_	1	1588.24	0.55	(502, 224)	1153.53	0.73	Myo10
22filoSkeleton_	1	1588.24	0.44	(134, 211)	753.75	0.47	Myo10
22filoSkeleton_	1	1588.24	0.64	(471, 203)	1436	0.9	Myo10
22filoSkeleton_	1	1588.24	1.9	(472, 199)	683.77	0.43	Myo10
22filoSkeleton_	1	1588.24	0.55	(424, 185)	3012.64	1.9	Myo10
22filoSkeleton_	1	1588.24	0.33	(113, 178)	1252.62	0.79	Myo10
22filoSkeleton_	1	1588.24	0.86	(316, 177)	2086.87	1.31	Myo10
22filoSkeleton_	1	1588.24	1.38	(112, 176)	887.29	0.56	Myo10
22filoSkeleton_	1	1588.24	0.4	(383, 173)	2634.5	1.66	Myo10
22filoSkeleton_	1	1588.24	4.43	(472, 199)	1531.53	0.96	Myo10
22filoSkeleton_	1	1588.24	0.55	(294, 169)	921.34	0.58	Myo10
22filoSkeleton_	1	1588.24	0.94	(192, 132)	681.41	0.43	Myo10
22filoSkeleton_	1	1588.24	2.31	(213, 130)	465.33	0.29	Myo10
22filoSkeleton_	1	1588.24	2.73	(184, 138)	497.05	0.31	Myo10
22filoSkeleton_	1	1588.24	0.59	(42, 116)	844.15	0.53	Myo10
22filoSkeleton_	1	1588.24	0.59	(98, 114)	591.2	0.37	Myo10
22filoSkeleton_	1	1588.24	0.44	(70, 86)	3008.7	1.89	Myo10
23filoSkeleton_	1	852.38	1.44	(157, 748)	1626.74	1.91	Myo10
23filoSkeleton_	1	852.38	0.78	(147, 751)	2260.54	2.65	Myo10
23filoSkeleton_	1	852.38	0.55	(157, 748)	1685.15	1.98	Myo10
23filoSkeleton_	1	852.38	0.33	(144, 747)	2425.67	2.85	Myo10
23filoSkeleton_	1	852.38	0.31	(136, 745)	1918.14	2.25	Myo10
23filoSkeleton_	1	852.38	0.99	(118, 729)	472.57	0.55	Myo10
23filoSkeleton_	1	852.38	1.89	(207, 722)	880.67	1.03	Myo10
23filoSkeleton_	1	852.38	4.11	(106, 682)	352.51	0.41	Myo10
23filoSkeleton_	1	852.38	0.33	(241, 695)	1064.8	1.25	Myo10
23filoSkeleton_	1	852.38	1.19	(108, 680)	467.04	0.55	Myo10
23filoSkeleton_	1	852.38	0.59	(109, 657)	437.1	0.51	Myo10
23filoSkeleton_	1	852.38	1.8	(107, 654)	476.79	0.56	Myo10
23filoSkeleton_	1	852.38	0.44	(259, 637)	1528	1.79	Myo10
23filoSkeleton_	1	852.38	6.06	(101, 590)	325.15	0.38	Myo10
23filoSkeleton_	1	852.38	0.95	(264, 622)	596	0.7	Myo10
23filoSkeleton_	1	852.38	2.76	(114, 624)	662.93	0.78	Myo10
23filoSkeleton_	1	852.38	4.19	(102, 589)	385.25	0.45	Myo10
23filoSkeleton_	1	852.38	2.98	(264, 623)	735	0.86	Myo10
23filoSkeleton_	1	852.38	1.41	(122, 616)	420.75	0.49	Myo10
23filoSkeleton_	1	852.38	2.85	(104, 588)	377.32	0.44	Myo10
23filoSkeleton_	1	852.38	0.77	(262, 584)	553	0.65	Myo10
23filoSkeleton_	1	852.38	1.32	(65, 502)	375.91	0.44	Myo10
23filoSkeleton_	1	852.38	1.32	(66, 465)	364.31	0.43	Myo10
23filoSkeleton_	1	852.38	1.51	(330, 466)	1126.5	1.32	Myo10
23filoSkeleton_	1	852.38	1.28	(333, 452)	569.5	0.67	Myo10
23filoSkeleton_	1	852.38	1.26	(74, 442)	550.27	0.65	Myo10
23filoSkeleton_	1	852.38	1.4	(439, 401)	440.55	0.52	Myo10
23filoSkeleton_	1	852.38	0.86	(534, 347)	738	0.87	Myo10
23filoSkeleton_	1	852.38	0.7	(499, 344)	598.54	0.7	Myo10
23filoSkeleton_	1	852.38	0.62	(439, 336)	549.38	0.64	Myo10
23filoSkeleton_	1	852.38	0.66	(123, 328)	671.64	0.79	Myo10
23filoSkeleton_	1	852.38	1.33	(411, 314)	597.17	0.7	Myo10
23filoSkeleton_	1	852.38	1.29	(401, 302)	1244.14	1.46	Myo10
23filoSkeleton_	1	852.38	0.84	(379, 281)	568.69	0.67	Myo10
23filoSkeleton_	1	852.38	1.58	(379, 263)	484.64	0.57	Myo10
23filoSkeleton_	1	852.38	1.4	(143, 254)	441.51	0.52	Myo10
23filoSkeleton_	1	852.38	1.83	(363, 240)	477.44	0.56	Myo10
23filoSkeleton_	1	852.38	0.77	(360, 219)	1128.85	1.32	Myo10
23filoSkeleton_	1	852.38	1.44	(129, 182)	776.32	0.91	Myo10
23filoSkeleton_	1	852.38	0.64	(369, 184)	622.75	0.73	Myo10
23filoSkeleton_	1	852.38	0.44	(130, 180)	749	0.88	Myo10
23filoSkeleton_	1	852.38	0.59	(275, 179)	492	0.58	Myo10
23filoSkeleton_	1	852.38	1.56	(326, 179)	466.86	0.55	Myo10
23filoSkeleton_	1	852.38	0.55	(125, 161)	1310.38	1.54	Myo10
23filoSkeleton_	1	852.38	0.8	(344, 159)	519.22	0.61	Myo10
23filoSkeleton_	1	852.38	2.51	(341, 160)	649.04	0.76	Myo10
23filoSkeleton_	1	852.38	0.77	(209, 97)	1116.71	1.31	Myo10
23filoSkeleton_	1	852.38	1.11	(230, 103)	880.3	1.03	Myo10
23filoSkeleton_	1	852.38	2.24	(89, 100)	366.33	0.43	Myo10
23filoSkeleton_	1	852.38	1.99	(233, 99)	643.22	0.75	Myo10
23filoSkeleton_	1	852.38	0.25	(203, 90)	1087.67	1.28	Myo10
23filoSkeleton_	1	852.38	0.89	(204, 83)	991.12	1.16	Myo10
23filoSkeleton_	1	852.38	2.4	(89, 97)	420.61	0.49	Myo10
23filoSkeleton_	1	852.38	1.89	(190, 72)	795.23	0.93	Myo10
23filoSkeleton_	1	852.38	0.4	(176, 68)	924.19	1.08	Myo10
23filoSkeleton_	1	852.38	0.84	(160, 55)	801.22	0.94	Myo10
23filoSkeleton_	1	852.38	0.49	(149, 51)	772.79	0.91	Myo10
23filoSkeleton_	1	852.38	1.68	(111, 56)	1329.04	1.56	Myo10
23filoSkeleton_	1	852.38	2.93	(112, 58)	1423.33	1.67	Myo10
23filoSkeleton_	1	852.38	1.85	(127, 49)	533.4	0.63	Myo10
23filoSkeleton_	1	852.38	1.56	(129, 51)	1632.54	1.92	Myo10
23filoSkeleton_	1	852.38	4.17	(114, 58)	665.88	0.78	Myo10
23filoSkeleton_	1	852.38	2.33	(149, 49)	702.88	0.82	Myo10
23filoSkeleton_	1	852.38	3.35	(148, 46)	1212.32	1.42	Myo10
23filoSkeleton_	1	852.38	7.23	(114, 59)	320.21	0.38	Myo10
24filoSkeleton_	1	1066.9	0.45	(270, 722)	573.14	0.54	Myo10
24filoSkeleton_	1	1066.9	1.56	(167, 685)	541.14	0.51	Myo10
24filoSkeleton_	1	1066.9	1.71	(199, 685)	597.03	0.56	Myo10
24filoSkeleton_	1	1066.9	0.77	(88, 690)	517.4	0.48	Myo10
24filoSkeleton_	1	1066.9	0.98	(174, 689)	568.5	0.53	Myo10
24filoSkeleton_	1	1066.9	0.35	(211, 684)	1382.33	1.3	Myo10
24filoSkeleton_	1	1066.9	0.35	(189, 682)	962.77	0.9	Myo10
24filoSkeleton_	1	1066.9	0.99	(41, 657)	1235.36	1.16	Myo10
24filoSkeleton_	1	1066.9	1.11	(32, 641)	520.53	0.49	Myo10
24filoSkeleton_	1	1066.9	3.61	(26, 633)	889.5	0.83	Myo10
24filoSkeleton_	1	1066.9	0.89	(24, 628)	488.52	0.46	Myo10
24filoSkeleton_	1	1066.9	1.11	(29, 592)	415.35	0.39	Myo10
24filoSkeleton_	1	1066.9	1.32	(39, 566)	419.31	0.39	Myo10
24filoSkeleton_	1	1066.9	0.94	(3, 521)	615.86	0.58	Myo10
24filoSkeleton_	1	1066.9	1.11	(10, 514)	586.21	0.55	Myo10
24filoSkeleton_	1	1066.9	0.4	(469, 494)	699	0.66	Myo10
24filoSkeleton_	1	1066.9	0.89	(47, 475)	544.96	0.51	Myo10
24filoSkeleton_	1	1066.9	0.4	(139, 451)	537.5	0.5	Myo10
24filoSkeleton_	1	1066.9	1.42	(170, 425)	488.71	0.46	Myo10
24filoSkeleton_	1	1066.9	0.55	(183, 414)	952.64	0.89	Myo10
24filoSkeleton_	1	1066.9	1.26	(194, 410)	616.63	0.58	Myo10
24filoSkeleton_	1	1066.9	0.84	(203, 394)	1028.68	0.96	Myo10
24filoSkeleton_	1	1066.9	0.89	(494, 385)	1473.68	1.38	Myo10
24filoSkeleton_	1	1066.9	0.62	(228, 371)	736.14	0.69	Myo10
24filoSkeleton_	1	1066.9	0.7	(503, 361)	1136.25	1.07	Myo10
24filoSkeleton_	1	1066.9	0.4	(512, 333)	1481	1.39	Myo10
24filoSkeleton_	1	1066.9	0.33	(551, 287)	837.11	0.78	Myo10
24filoSkeleton_	1	1066.9	1.31	(260, 277)	1794.46	1.68	Myo10
24filoSkeleton_	1	1066.9	3.5	(257, 280)	1273.09	1.19	Myo10
24filoSkeleton_	1	1066.9	0.4	(586, 263)	1291	1.21	Myo10
24filoSkeleton_	1	1066.9	0.64	(261, 263)	1011.86	0.95	Myo10
24filoSkeleton_	1	1066.9	6.3	(633, 228)	386.42	0.36	Myo10
24filoSkeleton_	1	1066.9	0.91	(633, 237)	476.86	0.45	Myo10
24filoSkeleton_	1	1066.9	1.25	(275, 235)	998.1	0.94	Myo10
24filoSkeleton_	1	1066.9	0.25	(627, 236)	438	0.41	Myo10
24filoSkeleton_	1	1066.9	1.45	(276, 229)	2134.28	2	Myo10
24filoSkeleton_	1	1066.9	1.94	(649, 208)	455.49	0.43	Myo10
24filoSkeleton_	1	1066.9	1.33	(292, 208)	4551.77	4.27	Myo10
24filoSkeleton_	1	1066.9	1.48	(667, 192)	463.4	0.43	Myo10
24filoSkeleton_	1	1066.9	3.51	(671, 193)	375.81	0.35	Myo10
24filoSkeleton_	1	1066.9	2.23	(291, 207)	2733.71	2.56	Myo10
24filoSkeleton_	1	1066.9	0.4	(357, 194)	3021.86	2.83	Myo10
24filoSkeleton_	1	1066.9	0.7	(304, 194)	2317.33	2.17	Myo10
24filoSkeleton_	1	1066.9	0.8	(310, 192)	1528.8	1.43	Myo10
24filoSkeleton_	1	1066.9	1.81	(301, 193)	802.5	0.75	Myo10
24filoSkeleton_	1	1066.9	1.82	(341, 195)	683.38	0.64	Myo10
24filoSkeleton_	1	1066.9	1.38	(691, 162)	511.86	0.48	Myo10
24filoSkeleton_	1	1066.9	0.4	(387, 158)	1996.78	1.87	Myo10
24filoSkeleton_	1	1066.9	0.49	(394, 156)	3380.38	3.17	Myo10
24filoSkeleton_	1	1066.9	1.07	(408, 153)	2792.3	2.62	Myo10
24filoSkeleton_	1	1066.9	0.44	(673, 141)	817.11	0.77	Myo10
24filoSkeleton_	1	1066.9	0.55	(642, 142)	1662.06	1.56	Myo10
24filoSkeleton_	1	1066.9	0.44	(427, 136)	2261.78	2.12	Myo10
24filoSkeleton_	1	1066.9	1.48	(411, 145)	1361.18	1.28	Myo10
24filoSkeleton_	1	1066.9	0.45	(616, 133)	1602.91	1.5	Myo10
24filoSkeleton_	1	1066.9	3.27	(392, 155)	1171.79	1.1	Myo10
24filoSkeleton_	1	1066.9	0.67	(606, 131)	1606.43	1.51	Myo10
24filoSkeleton_	1	1066.9	0.66	(499, 130)	1301.56	1.22	Myo10
24filoSkeleton_	1	1066.9	1.28	(625, 134)	704.94	0.66	Myo10
24filoSkeleton_	1	1066.9	0.84	(459, 121)	2109.29	1.98	Myo10
24filoSkeleton_	1	1066.9	1.61	(446, 121)	919.61	0.86	Myo10
24filoSkeleton_	1	1066.9	0.64	(522, 107)	769.6	0.72	Myo10
24filoSkeleton_	1	1066.9	1.89	(522, 104)	717.45	0.67	Myo10
24filoSkeleton_	1	1066.9	1.72	(536, 103)	568.79	0.53	Myo10
24filoSkeleton_	1	1066.9	3.31	(531, 104)	1397.8	1.31	Myo10
25filoSkeleton_	1	1815.38	1.62	(343, 564)	2124.98	1.17	Myo10
25filoSkeleton_	1	1815.38	0.22	(343, 557)	3053	1.68	Myo10
25filoSkeleton_	1	1815.38	0.4	(316, 556)	930.73	0.51	Myo10
25filoSkeleton_	1	1815.38	1.19	(347, 540)	2817.89	1.55	Myo10
25filoSkeleton_	1	1815.38	1.92	(63, 507)	555.11	0.31	Myo10
25filoSkeleton_	1	1815.38	2.05	(400, 497)	1003.67	0.55	Myo10
25filoSkeleton_	1	1815.38	3.47	(436, 496)	2717.19	1.5	Myo10
25filoSkeleton_	1	1815.38	0.44	(118, 505)	2293.26	1.26	Myo10
25filoSkeleton_	1	1815.38	0.4	(401, 499)	2430.4	1.34	Myo10
25filoSkeleton_	1	1815.38	0.95	(436, 497)	1537.83	0.85	Myo10
25filoSkeleton_	1	1815.38	0.88	(426, 498)	1067.22	0.59	Myo10
25filoSkeleton_	1	1815.38	0.62	(246, 497)	722.71	0.4	Myo10
25filoSkeleton_	1	1815.38	0.31	(433, 486)	3453.43	1.9	Myo10
25filoSkeleton_	1	1815.38	1.1	(453, 468)	1986	1.09	Myo10
25filoSkeleton_	1	1815.38	0.98	(464, 454)	2812.29	1.55	Myo10
25filoSkeleton_	1	1815.38	0.31	(459, 449)	3603.56	1.99	Myo10
25filoSkeleton_	1	1815.38	0.25	(460, 438)	2494	1.37	Myo10
25filoSkeleton_	1	1815.38	0.4	(459, 426)	1359.88	0.75	Myo10
25filoSkeleton_	1	1815.38	0.47	(455, 414)	958.83	0.53	Myo10
25filoSkeleton_	1	1815.38	1.68	(70, 410)	492.19	0.27	Myo10
25filoSkeleton_	1	1815.38	2.11	(452, 400)	740.8	0.41	Myo10
25filoSkeleton_	1	1815.38	0.64	(149, 393)	1034.31	0.57	Myo10
25filoSkeleton_	1	1815.38	3.61	(508, 352)	3973.38	2.19	Myo10
25filoSkeleton_	1	1815.38	0.59	(481, 361)	1029	0.57	Myo10
25filoSkeleton_	1	1815.38	0.98	(509, 353)	4208.88	2.32	Myo10
25filoSkeleton_	1	1815.38	0.33	(520, 340)	1256.73	0.69	Myo10
25filoSkeleton_	1	1815.38	0.59	(238, 337)	1555.36	0.86	Myo10
25filoSkeleton_	1	1815.38	0.31	(524, 331)	1662.08	0.92	Myo10
25filoSkeleton_	1	1815.38	0.62	(244, 325)	1259.86	0.69	Myo10
25filoSkeleton_	1	1815.38	0.84	(527, 321)	1127.5	0.62	Myo10
25filoSkeleton_	1	1815.38	0.55	(254, 318)	2351.73	1.3	Myo10
25filoSkeleton_	1	1815.38	0.77	(529, 310)	1356.75	0.75	Myo10
25filoSkeleton_	1	1815.38	1.82	(248, 318)	1334.77	0.74	Myo10
25filoSkeleton_	1	1815.38	1.21	(277, 307)	893.79	0.49	Myo10
25filoSkeleton_	1	1815.38	0.64	(279, 287)	1453.03	0.8	Myo10
25filoSkeleton_	1	1815.38	0.44	(532, 280)	1742.67	0.96	Myo10
25filoSkeleton_	1	1815.38	2.05	(529, 276)	1095.51	0.6	Myo10
25filoSkeleton_	1	1815.38	0.7	(311, 270)	1883.54	1.04	Myo10
25filoSkeleton_	1	1815.38	2.15	(304, 278)	1422.57	0.78	Myo10
25filoSkeleton_	1	1815.38	2.31	(292, 278)	1281.11	0.71	Myo10
25filoSkeleton_	1	1815.38	0.4	(339, 257)	917.45	0.51	Myo10
25filoSkeleton_	1	1815.38	0.91	(523, 254)	1219.75	0.67	Myo10
25filoSkeleton_	1	1815.38	0.84	(372, 217)	694.67	0.38	Myo10
25filoSkeleton_	1	1815.38	1.66	(522, 192)	729.76	0.4	Myo10
25filoSkeleton_	1	1815.38	0.93	(522, 169)	754	0.42	Myo10
25filoSkeleton_	1	1815.38	0.99	(525, 146)	955.64	0.53	Myo10
25filoSkeleton_	1	1815.38	2.14	(520, 138)	2086.21	1.15	Myo10
25filoSkeleton_	1	1815.38	0.25	(525, 127)	661.88	0.36	Myo10
25filoSkeleton_	1	1815.38	1.85	(532, 111)	799.88	0.44	Myo10
25filoSkeleton_	1	1815.38	0.8	(531, 111)	1330.6	0.73	Myo10
25filoSkeleton_	1	1815.38	11.43	(547, 60)	546.4	0.3	Myo10
25filoSkeleton_	1	1815.38	5.03	(547, 60)	3633.53	2	Myo10
25filoSkeleton_	1	1815.38	1.88	(548, 65)	876.43	0.48	Myo10
25filoSkeleton_	1	1815.38	4.1	(547, 60)	1436.19	0.79	Myo10
25filoSkeleton_	1	1815.38	1.01	(441, 55)	815.38	0.45	Myo10
25filoSkeleton_	1	1815.38	9.65	(548, 66)	564.25	0.31	Myo10
25filoSkeleton_	1	1815.38	0.44	(536, 43)	764.67	0.42	Myo10
25filoSkeleton_	1	1815.38	1.29	(448, 49)	885.86	0.49	Myo10
25filoSkeleton_	1	1815.38	1.89	(540, 43)	925.4	0.51	Myo10
25filoSkeleton_	1	1815.38	4.46	(541, 39)	849.18	0.47	Myo10
25filoSkeleton_	1	1815.38	0.7	(518, 28)	1030.81	0.57	Myo10
25filoSkeleton_	1	1815.38	0.64	(482, 22)	897.48	0.49	Myo10
25filoSkeleton_	1	1815.38	4.2	(540, 44)	675.27	0.37	Myo10
25filoSkeleton_	1	1815.38	1.95	(484, 23)	642.11	0.35	Myo10
26filoSkeleton_	1	1245.12	2.01	(410, 768)	677.5	0.54	Myo10
26filoSkeleton_	1	1245.12	2.38	(410, 768)	405.52	0.33	Myo10
26filoSkeleton_	1	1245.12	0.45	(386, 743)	649.4	0.52	Myo10
26filoSkeleton_	1	1245.12	0.7	(455, 739)	457.5	0.37	Myo10
26filoSkeleton_	1	1245.12	0.79	(435, 739)	604.07	0.49	Myo10
26filoSkeleton_	1	1245.12	1.63	(475, 729)	389.33	0.31	Myo10
26filoSkeleton_	1	1245.12	0.62	(466, 732)	476.76	0.38	Myo10
26filoSkeleton_	1	1245.12	0.4	(533, 684)	940.67	0.76	Myo10
26filoSkeleton_	1	1245.12	1.63	(551, 682)	809.09	0.65	Myo10
26filoSkeleton_	1	1245.12	0.25	(510, 667)	984	0.79	Myo10
26filoSkeleton_	1	1245.12	1.13	(311, 644)	1104.07	0.89	Myo10
26filoSkeleton_	1	1245.12	0.33	(309, 642)	1778	1.43	Myo10
26filoSkeleton_	1	1245.12	1	(303, 643)	1913.71	1.54	Myo10
26filoSkeleton_	1	1245.12	1.8	(303, 641)	1473.14	1.18	Myo10
26filoSkeleton_	1	1245.12	2.26	(286, 625)	453.97	0.36	Myo10
26filoSkeleton_	1	1245.12	0.47	(468, 628)	1120.38	0.9	Myo10
26filoSkeleton_	1	1245.12	0.45	(286, 625)	575.71	0.46	Myo10
26filoSkeleton_	1	1245.12	5.11	(135, 566)	441.1	0.35	Myo10
26filoSkeleton_	1	1245.12	1.68	(452, 602)	422.12	0.34	Myo10
26filoSkeleton_	1	1245.12	4.19	(135, 565)	448.88	0.36	Myo10
26filoSkeleton_	1	1245.12	0.77	(264, 583)	782.3	0.63	Myo10
26filoSkeleton_	1	1245.12	1.06	(137, 561)	509.92	0.41	Myo10
26filoSkeleton_	1	1245.12	0.44	(414, 563)	848.25	0.68	Myo10
26filoSkeleton_	1	1245.12	0.35	(150, 563)	552	0.44	Myo10
26filoSkeleton_	1	1245.12	0.55	(129, 555)	706.88	0.57	Myo10
26filoSkeleton_	1	1245.12	0.89	(413, 551)	529.43	0.43	Myo10
26filoSkeleton_	1	1245.12	0.86	(403, 543)	665.47	0.53	Myo10
26filoSkeleton_	1	1245.12	1.72	(141, 522)	482.21	0.39	Myo10
26filoSkeleton_	1	1245.12	0.35	(374, 493)	1583.21	1.27	Myo10
26filoSkeleton_	1	1245.12	1.3	(375, 491)	627	0.5	Myo10
26filoSkeleton_	1	1245.12	0.44	(364, 484)	1097.75	0.88	Myo10
26filoSkeleton_	1	1245.12	0.49	(354, 476)	1215.71	0.98	Myo10
26filoSkeleton_	1	1245.12	0.89	(351, 464)	1559.29	1.25	Myo10
26filoSkeleton_	1	1245.12	3.31	(88, 445)	513.64	0.41	Myo10
26filoSkeleton_	1	1245.12	0.45	(126, 454)	745.48	0.6	Myo10
26filoSkeleton_	1	1245.12	2.13	(82, 439)	512.16	0.41	Myo10
26filoSkeleton_	1	1245.12	5.41	(54, 413)	550.33	0.44	Myo10
26filoSkeleton_	1	1245.12	6.62	(50, 410)	475.21	0.38	Myo10
26filoSkeleton_	1	1245.12	3.58	(55, 413)	1296.42	1.04	Myo10
26filoSkeleton_	1	1245.12	4.97	(57, 412)	482.61	0.39	Myo10
26filoSkeleton_	1	1245.12	1.85	(58, 398)	1083.7	0.87	Myo10
26filoSkeleton_	1	1245.12	0.55	(60, 389)	633.38	0.51	Myo10
26filoSkeleton_	1	1245.12	6.3	(69, 376)	401.19	0.32	Myo10
26filoSkeleton_	1	1245.12	1.72	(66, 375)	1690.96	1.36	Myo10
26filoSkeleton_	1	1245.12	1.11	(122, 351)	951.06	0.76	Myo10
26filoSkeleton_	1	1245.12	0.89	(107, 316)	557.14	0.45	Myo10
26filoSkeleton_	1	1245.12	1.13	(257, 312)	1151.06	0.92	Myo10
26filoSkeleton_	1	1245.12	1.83	(75, 260)	390.77	0.31	Myo10
26filoSkeleton_	1	1245.12	0.67	(231, 261)	1187.37	0.95	Myo10
26filoSkeleton_	1	1245.12	0.89	(71, 251)	472.16	0.38	Myo10
26filoSkeleton_	1	1245.12	1.08	(69, 192)	423.25	0.34	Myo10
26filoSkeleton_	1	1245.12	2.94	(63, 200)	571.46	0.46	Myo10
26filoSkeleton_	1	1245.12	1	(215, 169)	635.76	0.51	Myo10
26filoSkeleton_	1	1245.12	2.6	(213, 163)	459.08	0.37	Myo10
26filoSkeleton_	1	1245.12	3.33	(213, 165)	967.54	0.78	Myo10
26filoSkeleton_	1	1245.12	0.77	(126, 130)	733.74	0.59	Myo10
26filoSkeleton_	1	1245.12	0.86	(141, 77)	1352.6	1.09	Myo10
26filoSkeleton_	1	1245.12	0.74	(206, 70)	1045	0.84	Myo10
26filoSkeleton_	1	1245.12	0.77	(138, 64)	781.71	0.63	Myo10
26filoSkeleton_	1	1245.12	1.44	(140, 41)	509.78	0.41	Myo10
26filoSkeleton_	1	1245.12	2.54	(137, 37)	432.11	0.35	Myo10
26filoSkeleton_	1	1245.12	0.79	(175, 14)	676.48	0.54	Myo10
26filoSkeleton_	1	1245.12	2.44	(151, 15)	540.4	0.43	Myo10
26filoSkeleton_	1	1245.12	1.92	(167, 18)	1482.07	1.19	Myo10
27filoSkeleton_	1	1478.23	2.29	(213, 544)	487.27	0.33	Myo10
27filoSkeleton_	1	1478.23	0.66	(208, 537)	627.19	0.42	Myo10
27filoSkeleton_	1	1478.23	0.59	(173, 534)	1170.36	0.79	Myo10
27filoSkeleton_	1	1478.23	0.56	(159, 533)	1185.13	0.8	Myo10
27filoSkeleton_	1	1478.23	0.55	(129, 528)	1359.8	0.92	Myo10
27filoSkeleton_	1	1478.23	0.56	(118, 516)	2178.14	1.47	Myo10
27filoSkeleton_	1	1478.23	2.02	(116, 507)	2701.79	1.83	Myo10
27filoSkeleton_	1	1478.23	0.89	(114, 502)	1143.56	0.77	Myo10
27filoSkeleton_	1	1478.23	0.4	(359, 475)	605.17	0.41	Myo10
27filoSkeleton_	1	1478.23	1.65	(374, 466)	591.78	0.4	Myo10
27filoSkeleton_	1	1478.23	1.65	(404, 450)	791.8	0.54	Myo10
27filoSkeleton_	1	1478.23	3.7	(639, 422)	2682.27	1.81	Myo10
27filoSkeleton_	1	1478.23	1.08	(268, 433)	449.36	0.3	Myo10
27filoSkeleton_	1	1478.23	0.35	(651, 425)	901.06	0.61	Myo10
27filoSkeleton_	1	1478.23	0.8	(621, 415)	1010.11	0.68	Myo10
27filoSkeleton_	1	1478.23	1.17	(587, 403)	1071.15	0.72	Myo10
27filoSkeleton_	1	1478.23	2.66	(581, 409)	2099.43	1.42	Myo10
27filoSkeleton_	1	1478.23	1.19	(601, 396)	744.63	0.5	Myo10
27filoSkeleton_	1	1478.23	1.28	(530, 395)	822.38	0.56	Myo10
27filoSkeleton_	1	1478.23	0.77	(549, 395)	894	0.6	Myo10
27filoSkeleton_	1	1478.23	2.18	(676, 392)	763.4	0.52	Myo10
27filoSkeleton_	1	1478.23	0.44	(317, 374)	945.6	0.64	Myo10
27filoSkeleton_	1	1478.23	1.04	(662, 362)	781.42	0.53	Myo10
27filoSkeleton_	1	1478.23	0.55	(322, 353)	905	0.61	Myo10
27filoSkeleton_	1	1478.23	0.22	(656, 331)	1290.33	0.87	Myo10
27filoSkeleton_	1	1478.23	0.56	(634, 301)	1807	1.22	Myo10
27filoSkeleton_	1	1478.23	1.39	(634, 297)	1217.82	0.82	Myo10
27filoSkeleton_	1	1478.23	2.49	(628, 285)	759.21	0.51	Myo10
27filoSkeleton_	1	1478.23	1.33	(400, 238)	612.11	0.41	Myo10
27filoSkeleton_	1	1478.23	1.54	(414, 220)	1986.62	1.34	Myo10
27filoSkeleton_	1	1478.23	0.4	(439, 190)	1249.67	0.85	Myo10
27filoSkeleton_	1	1478.23	0.35	(444, 177)	1877.67	1.27	Myo10
27filoSkeleton_	1	1478.23	3.64	(664, 143)	578.75	0.39	Myo10
27filoSkeleton_	1	1478.23	1.42	(454, 149)	1008.61	0.68	Myo10
27filoSkeleton_	1	1478.23	1.29	(471, 144)	1302.09	0.88	Myo10
27filoSkeleton_	1	1478.23	2.08	(673, 117)	745.38	0.5	Myo10
27filoSkeleton_	1	1478.23	0.91	(676, 117)	906	0.61	Myo10
27filoSkeleton_	1	1478.23	0.55	(670, 112)	697.38	0.47	Myo10
27filoSkeleton_	1	1478.23	0.77	(645, 86)	523	0.35	Myo10
27filoSkeleton_	1	1478.23	3.33	(606, 99)	1188.87	0.8	Myo10
27filoSkeleton_	1	1478.23	2.35	(644, 89)	408.76	0.28	Myo10
28filoSkeleton_	1	929.65	1.1	(364, 701)	547.22	0.59	Myo10
28filoSkeleton_	1	929.65	0.33	(295, 654)	653.93	0.7	Myo10
28filoSkeleton_	1	929.65	0.33	(268, 651)	2316.07	2.49	Myo10
28filoSkeleton_	1	929.65	0.4	(389, 586)	877.3	0.94	Myo10
28filoSkeleton_	1	929.65	1.23	(386, 484)	463.53	0.5	Myo10
28filoSkeleton_	1	929.65	0.62	(133, 467)	660.82	0.71	Myo10
28filoSkeleton_	1	929.65	0.94	(404, 428)	791	0.85	Myo10
28filoSkeleton_	1	929.65	1.46	(450, 365)	2123.17	2.28	Myo10
28filoSkeleton_	1	929.65	0.55	(520, 337)	1118.14	1.2	Myo10
28filoSkeleton_	1	929.65	0.33	(566, 237)	2161.12	2.32	Myo10
28filoSkeleton_	1	929.65	1.04	(106, 220)	865.86	0.93	Myo10
28filoSkeleton_	1	929.65	0.74	(568, 215)	1341.28	1.44	Myo10
28filoSkeleton_	1	929.65	1.44	(107, 212)	1231.03	1.32	Myo10
28filoSkeleton_	1	929.65	0.94	(106, 179)	492.41	0.53	Myo10
28filoSkeleton_	1	929.65	3.1	(577, 164)	984.94	1.06	Myo10
28filoSkeleton_	1	929.65	2.88	(577, 164)	993.29	1.07	Myo10
28filoSkeleton_	1	929.65	1.68	(583, 165)	2198.78	2.37	Myo10
28filoSkeleton_	1	929.65	0.4	(579, 165)	2301.24	2.48	Myo10
28filoSkeleton_	1	929.65	2.14	(96, 141)	429.32	0.46	Myo10
28filoSkeleton_	1	929.65	0.64	(579, 132)	730.97	0.79	Myo10
28filoSkeleton_	1	929.65	0.44	(82, 122)	570.45	0.61	Myo10
28filoSkeleton_	1	929.65	0.45	(580, 117)	2267.74	2.44	Myo10
28filoSkeleton_	1	929.65	0.35	(44, 72)	642.56	0.69	Myo10
28filoSkeleton_	1	929.65	0.99	(567, 60)	902.45	0.97	Myo10
28filoSkeleton_	1	929.65	0.7	(471, 57)	664.33	0.71	Myo10
28filoSkeleton_	1	929.65	1.22	(43, 63)	507.8	0.55	Myo10
28filoSkeleton_	1	929.65	2.29	(562, 56)	1218.2	1.31	Myo10
28filoSkeleton_	1	929.65	1.44	(465, 55)	522.5	0.56	Myo10
28filoSkeleton_	1	929.65	0.55	(58, 39)	750.22	0.81	Myo10
28filoSkeleton_	1	929.65	0.44	(531, 37)	603.75	0.65	Myo10
28filoSkeleton_	1	929.65	0.55	(233, 36)	1406.43	1.51	Myo10
28filoSkeleton_	1	929.65	2.11	(67, 37)	577.74	0.62	Myo10
28filoSkeleton_	1	929.65	1.37	(440, 21)	489.5	0.53	Myo10
28filoSkeleton_	1	929.65	1.66	(102, 17)	2022.5	2.18	Myo10
28filoSkeleton_	1	929.65	1.64	(82, 12)	631.93	0.68	Myo10
28filoSkeleton_	1	929.65	0.84	(105, 17)	1725.12	1.86	Myo10
28filoSkeleton_	1	929.65	1.33	(120, 8)	955.33	1.03	Myo10
28filoSkeleton_	1	929.65	1.26	(89, 10)	1507.15	1.62	Myo10
29filoSkeleton_	1	1627.49	8.84	(156, 808)	511.8	0.31	Myo10
29filoSkeleton_	1	1627.49	0.98	(123, 775)	409.75	0.25	Myo10
29filoSkeleton_	1	1627.49	2.25	(119, 761)	566.64	0.35	Myo10
29filoSkeleton_	1	1627.49	1.54	(118, 748)	403.87	0.25	Myo10
29filoSkeleton_	1	1627.49	1.6	(192, 728)	416.29	0.26	Myo10
29filoSkeleton_	1	1627.49	1.46	(106, 682)	474	0.29	Myo10
29filoSkeleton_	1	1627.49	0.56	(42, 611)	719.48	0.44	Myo10
29filoSkeleton_	1	1627.49	0.55	(12, 600)	2264.2	1.39	Myo10
29filoSkeleton_	1	1627.49	1.87	(9, 530)	690.8	0.42	Myo10
29filoSkeleton_	1	1627.49	0.94	(375, 502)	1712.86	1.05	Myo10
29filoSkeleton_	1	1627.49	0.93	(39, 389)	1800.23	1.11	Myo10
29filoSkeleton_	1	1627.49	1.57	(475, 369)	926.85	0.57	Myo10
29filoSkeleton_	1	1627.49	2.44	(42, 389)	791.94	0.49	Myo10
29filoSkeleton_	1	1627.49	0.86	(62, 373)	2074.17	1.27	Myo10
29filoSkeleton_	1	1627.49	2.83	(44, 389)	1017.41	0.63	Myo10
29filoSkeleton_	1	1627.49	2.67	(69, 371)	719.83	0.44	Myo10
29filoSkeleton_	1	1627.49	1.57	(67, 373)	1178.88	0.72	Myo10
29filoSkeleton_	1	1627.49	0.55	(108, 362)	1947.8	1.2	Myo10
29filoSkeleton_	1	1627.49	0.25	(159, 359)	906.71	0.56	Myo10
29filoSkeleton_	1	1627.49	0.4	(148, 357)	668	0.41	Myo10
29filoSkeleton_	1	1627.49	0.31	(113, 357)	1963.75	1.21	Myo10
29filoSkeleton_	1	1627.49	1.66	(100, 363)	1280.66	0.79	Myo10
29filoSkeleton_	1	1627.49	0.35	(196, 342)	2083.5	1.28	Myo10
29filoSkeleton_	1	1627.49	0.94	(183, 342)	877.52	0.54	Myo10
29filoSkeleton_	1	1627.49	0.7	(210, 337)	676.68	0.42	Myo10
29filoSkeleton_	1	1627.49	2.18	(306, 323)	944.09	0.58	Myo10
29filoSkeleton_	1	1627.49	1.94	(535, 280)	825	0.51	Myo10
29filoSkeleton_	1	1627.49	0.74	(384, 279)	943	0.58	Myo10
29filoSkeleton_	1	1627.49	0.47	(532, 276)	1737.7	1.07	Myo10
29filoSkeleton_	1	1627.49	3.12	(553, 254)	1847.28	1.14	Myo10
29filoSkeleton_	1	1627.49	0.62	(434, 250)	1627.12	1	Myo10
29filoSkeleton_	1	1627.49	0.56	(561, 248)	928.07	0.57	Myo10
29filoSkeleton_	1	1627.49	0.35	(453, 239)	793	0.49	Myo10
29filoSkeleton_	1	1627.49	0.66	(583, 223)	1391	0.85	Myo10
29filoSkeleton_	1	1627.49	0.31	(491, 189)	3896.67	2.39	Myo10
29filoSkeleton_	1	1627.49	0.8	(488, 178)	3312.82	2.04	Myo10
29filoSkeleton_	1	1627.49	0.33	(506, 155)	2508.91	1.54	Myo10
29filoSkeleton_	1	1627.49	1.34	(519, 138)	1705.18	1.05	Myo10
29filoSkeleton_	1	1627.49	0.86	(526, 126)	770.11	0.47	Myo10
29filoSkeleton_	1	1627.49	0.55	(605, 117)	1103.44	0.68	Myo10
29filoSkeleton_	1	1627.49	0.45	(553, 116)	853	0.52	Myo10
29filoSkeleton_	1	1627.49	0.33	(564, 112)	715.08	0.44	Myo10
29filoSkeleton_	1	1627.49	4.34	(567, 104)	485.4	0.3	Myo10
29filoSkeleton_	1	1627.49	0.86	(632, 62)	1570.86	0.97	Myo10
29filoSkeleton_	1	1627.49	3.52	(636, 74)	1358.83	0.83	Myo10
29filoSkeleton_	1	1627.49	1	(585, 53)	754.78	0.46	Myo10
29filoSkeleton_	1	1627.49	1.21	(608, 58)	1711.11	1.05	Myo10
29filoSkeleton_	1	1627.49	5.75	(639, 71)	1758.69	1.08	Myo10
29filoSkeleton_	1	1627.49	3.99	(640, 71)	1295.55	0.8	Myo10
29filoSkeleton_	1	1627.49	9.51	(636, 74)	1703.94	1.05	Myo10
2filoSkeleton_	1	36.74	0.66	(95, 791)	22.5	0.61	Myo10
2filoSkeleton_	1	36.74	2.47	(203, 747)	62.09	1.69	Myo10
2filoSkeleton_	1	36.74	0.55	(207, 735)	43.15	1.17	Myo10
2filoSkeleton_	1	36.74	0.4	(112, 676)	28.64	0.78	Myo10
2filoSkeleton_	1	36.74	0.78	(110, 634)	50.21	1.37	Myo10
2filoSkeleton_	1	36.74	2.02	(112, 636)	37.8	1.03	Myo10
2filoSkeleton_	1	36.74	4.04	(122, 604)	155.48	4.23	Myo10
2filoSkeleton_	1	36.74	5.36	(121, 604)	55.19	1.5	Myo10
2filoSkeleton_	1	36.74	0.59	(251, 597)	80.33	2.19	Myo10
2filoSkeleton_	1	36.74	5.26	(142, 582)	51.74	1.41	Myo10
2filoSkeleton_	1	36.74	5.64	(154, 540)	29.76	0.81	Myo10
2filoSkeleton_	1	36.74	4.43	(152, 537)	29.88	0.81	Myo10
2filoSkeleton_	1	36.74	0.64	(210, 505)	120.02	3.27	Myo10
2filoSkeleton_	1	36.74	9.9	(427, 446)	59.81	1.63	Myo10
2filoSkeleton_	1	36.74	7.86	(427, 446)	62.71	1.71	Myo10
2filoSkeleton_	1	36.74	3.46	(427, 443)	23.22	0.63	Myo10
2filoSkeleton_	1	36.74	0.44	(395, 457)	75.5	2.06	Myo10
2filoSkeleton_	1	36.74	1.67	(426, 445)	31.5	0.86	Myo10
2filoSkeleton_	1	36.74	0.7	(425, 446)	55.94	1.52	Myo10
2filoSkeleton_	1	36.74	6.33	(566, 382)	116.11	3.16	Myo10
2filoSkeleton_	1	36.74	3.04	(230, 407)	23.31	0.63	Myo10
2filoSkeleton_	1	36.74	1.66	(476, 401)	23.5	0.64	Myo10
2filoSkeleton_	1	36.74	0.7	(455, 409)	38.55	1.05	Myo10
2filoSkeleton_	1	36.74	2.87	(551, 390)	22.08	0.6	Myo10
2filoSkeleton_	1	36.74	0.44	(497, 401)	42.8	1.16	Myo10
2filoSkeleton_	1	36.74	0.44	(518, 400)	41.25	1.12	Myo10
2filoSkeleton_	1	36.74	1.41	(203, 396)	72.24	1.97	Myo10
2filoSkeleton_	1	36.74	1.29	(200, 374)	34.82	0.95	Myo10
2filoSkeleton_	1	36.74	1.65	(175, 351)	34	0.93	Myo10
2filoSkeleton_	1	36.74	2.33	(598, 314)	22.25	0.61	Myo10
2filoSkeleton_	1	36.74	0.33	(596, 317)	45.43	1.24	Myo10
2filoSkeleton_	1	36.74	1.8	(158, 310)	127.11	3.46	Myo10
2filoSkeleton_	1	36.74	2.66	(604, 299)	42.75	1.16	Myo10
2filoSkeleton_	1	36.74	0.86	(603, 300)	27.4	0.75	Myo10
2filoSkeleton_	1	36.74	3.29	(602, 298)	61.63	1.68	Myo10
2filoSkeleton_	1	36.74	7.71	(620, 269)	173.93	4.73	Myo10
2filoSkeleton_	1	36.74	0.33	(621, 271)	28.25	0.77	Myo10
2filoSkeleton_	1	36.74	3.09	(627, 261)	147.8	4.02	Myo10
2filoSkeleton_	1	36.74	2.25	(626, 252)	58.5	1.59	Myo10
2filoSkeleton_	1	36.74	3.28	(164, 257)	146.4	3.98	Myo10
2filoSkeleton_	1	36.74	0.88	(169, 232)	85.1	2.32	Myo10
2filoSkeleton_	1	36.74	0.8	(172, 218)	34.92	0.95	Myo10
2filoSkeleton_	1	36.74	1.77	(217, 182)	32.86	0.89	Myo10
2filoSkeleton_	1	36.74	0.7	(221, 179)	29.38	0.8	Myo10
2filoSkeleton_	1	36.74	0.55	(247, 166)	28.97	0.79	Myo10
2filoSkeleton_	1	36.74	2.6	(255, 161)	29.82	0.81	Myo10
2filoSkeleton_	1	36.74	3.9	(589, 161)	17.45	0.47	Myo10
2filoSkeleton_	1	36.74	3.58	(583, 150)	20.49	0.56	Myo10
2filoSkeleton_	1	36.74	0.66	(476, 131)	88.28	2.4	Myo10
2filoSkeleton_	1	36.74	3.23	(573, 146)	21.95	0.6	Myo10
2filoSkeleton_	1	36.74	0.44	(406, 124)	21.1	0.57	Myo10
2filoSkeleton_	1	36.74	2.16	(535, 133)	95.51	2.6	Myo10
2filoSkeleton_	1	36.74	1.13	(446, 129)	32.71	0.89	Myo10
2filoSkeleton_	1	36.74	1.63	(346, 121)	25.34	0.69	Myo10
2filoSkeleton_	1	36.74	0.4	(380, 113)	50.2	1.37	Myo10
2filoSkeleton_	1	36.74	3.64	(320, 131)	22.45	0.61	Myo10
2filoSkeleton_	1	36.74	0.88	(375, 108)	68.62	1.87	Myo10
2filoSkeleton_	1	36.74	2.14	(373, 110)	19.2	0.52	Myo10
30filoSkeleton_	1	1479.72	1.06	(223, 767)	2662.42	1.8	Myo10
30filoSkeleton_	1	1479.72	0.4	(147, 752)	888.39	0.6	Myo10
30filoSkeleton_	1	1479.72	0.88	(242, 695)	548.05	0.37	Myo10
30filoSkeleton_	1	1479.72	1.49	(63, 623)	1421.41	0.96	Myo10
30filoSkeleton_	1	1479.72	0.55	(66, 621)	2423.89	1.64	Myo10
30filoSkeleton_	1	1479.72	1.42	(92, 621)	939.62	0.63	Myo10
30filoSkeleton_	1	1479.72	0.55	(123, 593)	1043.71	0.71	Myo10
30filoSkeleton_	1	1479.72	2.44	(120, 594)	741.03	0.5	Myo10
30filoSkeleton_	1	1479.72	1.23	(141, 539)	846.2	0.57	Myo10
30filoSkeleton_	1	1479.72	0.49	(140, 539)	914.83	0.62	Myo10
30filoSkeleton_	1	1479.72	1.21	(141, 509)	636.85	0.43	Myo10
30filoSkeleton_	1	1479.72	0.55	(311, 491)	829.88	0.56	Myo10
30filoSkeleton_	1	1479.72	1.5	(139, 460)	1016	0.69	Myo10
30filoSkeleton_	1	1479.72	1.13	(135, 434)	616.92	0.42	Myo10
30filoSkeleton_	1	1479.72	1.33	(118, 425)	587.43	0.4	Myo10
30filoSkeleton_	1	1479.72	0.4	(364, 422)	3089.49	2.09	Myo10
30filoSkeleton_	1	1479.72	1.45	(106, 399)	914	0.62	Myo10
30filoSkeleton_	1	1479.72	0.66	(111, 368)	3121.67	2.11	Myo10
30filoSkeleton_	1	1479.72	1.74	(103, 346)	800.16	0.54	Myo10
30filoSkeleton_	1	1479.72	0.55	(377, 312)	598.21	0.4	Myo10
30filoSkeleton_	1	1479.72	0.77	(107, 267)	849.77	0.57	Myo10
30filoSkeleton_	1	1479.72	1.41	(108, 246)	993.92	0.67	Myo10
30filoSkeleton_	1	1479.72	1.33	(415, 237)	2097.38	1.42	Myo10
30filoSkeleton_	1	1479.72	0.44	(111, 238)	2237.75	1.51	Myo10
30filoSkeleton_	1	1479.72	0.25	(413, 236)	2951.25	1.99	Myo10
30filoSkeleton_	1	1479.72	0.33	(97, 207)	695	0.47	Myo10
30filoSkeleton_	1	1479.72	1.57	(103, 168)	1030	0.7	Myo10
30filoSkeleton_	1	1479.72	0.7	(116, 148)	859.83	0.58	Myo10
30filoSkeleton_	1	1479.72	3.1	(111, 112)	523.33	0.35	Myo10
30filoSkeleton_	1	1479.72	0.89	(134, 92)	1198.29	0.81	Myo10
30filoSkeleton_	1	1479.72	2.47	(136, 91)	657.83	0.44	Myo10
30filoSkeleton_	1	1479.72	0.74	(190, 80)	832.68	0.56	Myo10
30filoSkeleton_	1	1479.72	0.66	(333, 76)	5409.48	3.66	Myo10
30filoSkeleton_	1	1479.72	0.4	(296, 73)	1001.42	0.68	Myo10
30filoSkeleton_	1	1479.72	0.4	(195, 66)	565.6	0.38	Myo10
30filoSkeleton_	1	1479.72	0.74	(285, 61)	948.86	0.64	Myo10
30filoSkeleton_	1	1479.72	0.31	(278, 54)	2178.8	1.47	Myo10
31filoSkeleton_	1	21.16	5.03	(166, 798)	6.04	0.29	Myo10
31filoSkeleton_	1	21.16	0.55	(170, 798)	7.5	0.35	Myo10
31filoSkeleton_	1	21.16	3.05	(150, 779)	9.77	0.46	Myo10
31filoSkeleton_	1	21.16	2.42	(135, 778)	6.15	0.29	Myo10
31filoSkeleton_	1	21.16	3.9	(121, 775)	8.07	0.38	Myo10
31filoSkeleton_	1	21.16	2.12	(123, 771)	7.83	0.37	Myo10
31filoSkeleton_	1	21.16	0.49	(127, 774)	9.71	0.46	Myo10
31filoSkeleton_	1	21.16	1.46	(246, 753)	8.52	0.4	Myo10
31filoSkeleton_	1	21.16	0.44	(249, 753)	13.73	0.65	Myo10
31filoSkeleton_	1	21.16	2.23	(124, 740)	6.67	0.32	Myo10
31filoSkeleton_	1	21.16	0.33	(279, 737)	9	0.43	Myo10
31filoSkeleton_	1	21.16	1.45	(118, 730)	11.29	0.53	Myo10
31filoSkeleton_	1	21.16	1.3	(247, 624)	8.82	0.42	Myo10
31filoSkeleton_	1	21.16	2.62	(537, 497)	30.06	1.42	Myo10
31filoSkeleton_	1	21.16	0.33	(534, 493)	32.2	1.52	Myo10
31filoSkeleton_	1	21.16	0.44	(477, 494)	36.3	1.72	Myo10
31filoSkeleton_	1	21.16	1.32	(549, 474)	11.15	0.53	Myo10
31filoSkeleton_	1	21.16	4.98	(550, 474)	66.53	3.14	Myo10
31filoSkeleton_	1	21.16	0.35	(543, 456)	30.07	1.42	Myo10
31filoSkeleton_	1	21.16	3.12	(595, 417)	25.91	1.22	Myo10
31filoSkeleton_	1	21.16	1.29	(596, 419)	10.69	0.51	Myo10
31filoSkeleton_	1	21.16	0.31	(585, 420)	12.75	0.6	Myo10
31filoSkeleton_	1	21.16	1	(608, 412)	26.15	1.24	Myo10
31filoSkeleton_	1	21.16	2.44	(612, 388)	46.21	2.18	Myo10
31filoSkeleton_	1	21.16	0.31	(571, 347)	26.4	1.25	Myo10
31filoSkeleton_	1	21.16	0.84	(572, 342)	35.09	1.66	Myo10
31filoSkeleton_	1	21.16	0.55	(288, 145)	18.24	0.86	Myo10
31filoSkeleton_	1	21.16	0.86	(362, 134)	30.03	1.42	Myo10
31filoSkeleton_	1	21.16	0.45	(362, 116)	8	0.38	Myo10
31filoSkeleton_	1	21.16	3.21	(286, 124)	21.91	1.04	Myo10
31filoSkeleton_	1	21.16	0.4	(298, 93)	7.86	0.37	Myo10
31filoSkeleton_	1	21.16	0.55	(405, 90)	18.68	0.88	Myo10
31filoSkeleton_	1	21.16	2.09	(303, 93)	9.5	0.45	Myo10
31filoSkeleton_	1	21.16	3.26	(304, 90)	22.43	1.06	Myo10
31filoSkeleton_	1	21.16	0.4	(363, 59)	18	0.85	Myo10
31filoSkeleton_	1	21.16	0.44	(375, 58)	12.25	0.58	Myo10
31filoSkeleton_	1	21.16	1.58	(360, 57)	20.58	0.97	Myo10
32filoSkeleton_	1	22.84	0.25	(107, 806)	8.5	0.37	Myo10
32filoSkeleton_	1	22.84	0.77	(71, 787)	9.94	0.44	Myo10
32filoSkeleton_	1	22.84	0.78	(170, 785)	7.9	0.35	Myo10
32filoSkeleton_	1	22.84	1.53	(243, 676)	19	0.83	Myo10
32filoSkeleton_	1	22.84	1.6	(294, 495)	20.05	0.88	Myo10
32filoSkeleton_	1	22.84	3.31	(357, 412)	17.4	0.76	Myo10
32filoSkeleton_	1	22.84	2.25	(356, 412)	18.56	0.81	Myo10
32filoSkeleton_	1	22.84	0.45	(347, 416)	37.56	1.64	Myo10
32filoSkeleton_	1	22.84	0.44	(116, 397)	15.4	0.67	Myo10
32filoSkeleton_	1	22.84	1.79	(115, 392)	11.85	0.52	Myo10
32filoSkeleton_	1	22.84	1.48	(329, 327)	8.76	0.38	Myo10
32filoSkeleton_	1	22.84	0.79	(159, 320)	28.21	1.24	Myo10
32filoSkeleton_	1	22.84	1.2	(159, 289)	10	0.44	Myo10
32filoSkeleton_	1	22.84	3.22	(160, 289)	17.08	0.75	Myo10
32filoSkeleton_	1	22.84	0.84	(353, 276)	16.86	0.74	Myo10
32filoSkeleton_	1	22.84	0.79	(363, 256)	15.38	0.67	Myo10
32filoSkeleton_	1	22.84	0.99	(191, 217)	13.82	0.61	Myo10
32filoSkeleton_	1	22.84	1.06	(386, 209)	10.04	0.44	Myo10
32filoSkeleton_	1	22.84	1.53	(401, 185)	13.67	0.6	Myo10
32filoSkeleton_	1	22.84	0.7	(401, 181)	21.25	0.93	Myo10
32filoSkeleton_	1	22.84	1.08	(204, 168)	9.13	0.4	Myo10
32filoSkeleton_	1	22.84	0.67	(408, 157)	9.75	0.43	Myo10
32filoSkeleton_	1	22.84	0.89	(400, 147)	12.83	0.56	Myo10
32filoSkeleton_	1	22.84	1.67	(205, 144)	73.3	3.21	Myo10
32filoSkeleton_	1	22.84	0.47	(264, 140)	16.22	0.71	Myo10
32filoSkeleton_	1	22.84	0.44	(338, 131)	17.6	0.77	Myo10
32filoSkeleton_	1	22.84	0.84	(265, 127)	13.71	0.6	Myo10
32filoSkeleton_	1	22.84	2.48	(384, 109)	12.67	0.55	Myo10
32filoSkeleton_	1	22.84	3.62	(269, 139)	67.37	2.95	Myo10
32filoSkeleton_	1	22.84	0.99	(387, 114)	14.73	0.65	Myo10
32filoSkeleton_	1	22.84	3.06	(221, 130)	18.63	0.82	Myo10
32filoSkeleton_	1	22.84	2.13	(250, 118)	22.11	0.97	Myo10
32filoSkeleton_	1	22.84	0.45	(377, 97)	59.11	2.59	Myo10
32filoSkeleton_	1	22.84	3.65	(250, 119)	44.85	1.96	Myo10
32filoSkeleton_	1	22.84	0.99	(354, 89)	10.95	0.48	Myo10
32filoSkeleton_	1	22.84	2.89	(370, 95)	19.78	0.87	Myo10
33filoSkeleton_	1	10.6	3.23	(421, 607)	56.97	5.38	Myo10
33filoSkeleton_	1	10.6	2.27	(421, 606)	34	3.21	Myo10
33filoSkeleton_	1	10.6	0.66	(422, 608)	7.29	0.69	Myo10
33filoSkeleton_	1	10.6	1.4	(388, 599)	8.51	0.8	Myo10
33filoSkeleton_	1	10.6	0.84	(299, 598)	9.2	0.87	Myo10
33filoSkeleton_	1	10.6	1.74	(265, 588)	12.59	1.19	Myo10
33filoSkeleton_	1	10.6	0.25	(432, 591)	9.92	0.94	Myo10
33filoSkeleton_	1	10.6	0.56	(370, 590)	7.5	0.71	Myo10
33filoSkeleton_	1	10.6	1.6	(441, 573)	19.68	1.86	Myo10
33filoSkeleton_	1	10.6	0.59	(257, 575)	16.95	1.6	Myo10
33filoSkeleton_	1	10.6	0.44	(446, 548)	14.65	1.38	Myo10
33filoSkeleton_	1	10.6	1.46	(458, 523)	10.19	0.96	Myo10
33filoSkeleton_	1	10.6	1.77	(210, 519)	11.76	1.11	Myo10
33filoSkeleton_	1	10.6	0.55	(462, 503)	7	0.66	Myo10
33filoSkeleton_	1	10.6	0.44	(207, 498)	7.22	0.68	Myo10
33filoSkeleton_	1	10.6	0.88	(470, 471)	12.38	1.17	Myo10
33filoSkeleton_	1	10.6	4.37	(475, 394)	67.88	6.41	Myo10
33filoSkeleton_	1	10.6	0.94	(487, 366)	10.56	1	Myo10
33filoSkeleton_	1	10.6	0.33	(481, 352)	18.09	1.71	Myo10
33filoSkeleton_	1	10.6	0.44	(379, 315)	15.5	1.46	Myo10
33filoSkeleton_	1	10.6	1.67	(376, 310)	18.07	1.71	Myo10
33filoSkeleton_	1	10.6	0.74	(34, 193)	4.2	0.4	Myo10
33filoSkeleton_	1	10.6	0.67	(28, 176)	6.96	0.66	Myo10
33filoSkeleton_	1	10.6	2.01	(30, 179)	5.07	0.48	Myo10
33filoSkeleton_	1	10.6	6.77	(30, 179)	5.5	0.52	Myo10
33filoSkeleton_	1	10.6	0.35	(9, 155)	5.12	0.48	Myo10
33filoSkeleton_	1	10.6	0.33	(27, 135)	4.75	0.45	Myo10
33filoSkeleton_	1	10.6	8.3	(140, 88)	9.31	0.88	Myo10
33filoSkeleton_	1	10.6	9.6	(139, 92)	7.5	0.71	Myo10
34filoSkeleton_	1	18.93	3.64	(302, 583)	68.37	3.61	Myo10
34filoSkeleton_	1	18.93	2.35	(339, 585)	31.46	1.66	Myo10
34filoSkeleton_	1	18.93	2.14	(300, 577)	19.5	1.03	Myo10
34filoSkeleton_	1	18.93	1.56	(339, 585)	34.63	1.83	Myo10
34filoSkeleton_	1	18.93	0.31	(298, 578)	17	0.9	Myo10
34filoSkeleton_	1	18.93	0.55	(379, 553)	25	1.32	Myo10
34filoSkeleton_	1	18.93	1.44	(263, 548)	17	0.9	Myo10
34filoSkeleton_	1	18.93	0.47	(381, 532)	14.71	0.78	Myo10
34filoSkeleton_	1	18.93	0.55	(261, 525)	24.56	1.3	Myo10
34filoSkeleton_	1	18.93	0.84	(392, 507)	9.44	0.5	Myo10
34filoSkeleton_	1	18.93	2.27	(242, 460)	38.36	2.03	Myo10
34filoSkeleton_	1	18.93	0.25	(401, 445)	35.14	1.86	Myo10
34filoSkeleton_	1	18.93	1.55	(405, 443)	33.69	1.78	Myo10
34filoSkeleton_	1	18.93	0.78	(400, 431)	42.93	2.27	Myo10
34filoSkeleton_	1	18.93	0.99	(403, 416)	40.8	2.16	Myo10
34filoSkeleton_	1	18.93	0.56	(192, 377)	10	0.53	Myo10
34filoSkeleton_	1	18.93	1.23	(418, 298)	19.36	1.02	Myo10
34filoSkeleton_	1	18.93	0.93	(398, 271)	23.17	1.22	Myo10
34filoSkeleton_	1	18.93	0.55	(330, 239)	61.7	3.26	Myo10
34filoSkeleton_	1	18.93	0.35	(322, 233)	41.57	2.2	Myo10
34filoSkeleton_	1	18.93	0.33	(60, 233)	7.2	0.38	Myo10
34filoSkeleton_	1	18.93	0.4	(63, 204)	9.33	0.49	Myo10
34filoSkeleton_	1	18.93	0.33	(288, 145)	11.25	0.59	Myo10
34filoSkeleton_	1	18.93	1.91	(100, 87)	30.06	1.59	Myo10
34filoSkeleton_	1	18.93	1.88	(169, 86)	6.5	0.34	Myo10
35filoSkeleton_	1	90.13	0.7	(85, 796)	55	0.61	Myo10
35filoSkeleton_	1	90.13	0.55	(84, 784)	49.43	0.55	Myo10
35filoSkeleton_	1	90.13	9.86	(83, 766)	65.8	0.73	Myo10
35filoSkeleton_	1	90.13	1.77	(80, 766)	40.71	0.45	Myo10
35filoSkeleton_	1	90.13	6.4	(80, 766)	82.26	0.91	Myo10
35filoSkeleton_	1	90.13	0.84	(90, 745)	49.86	0.55	Myo10
35filoSkeleton_	1	90.13	1.11	(128, 741)	23.64	0.26	Myo10
35filoSkeleton_	1	90.13	1.53	(106, 704)	22.34	0.25	Myo10
35filoSkeleton_	1	90.13	3.36	(181, 677)	49.74	0.55	Myo10
35filoSkeleton_	1	90.13	0.77	(112, 689)	33.67	0.37	Myo10
35filoSkeleton_	1	90.13	2.28	(181, 677)	45.42	0.5	Myo10
35filoSkeleton_	1	90.13	1.68	(203, 624)	86.19	0.96	Myo10
35filoSkeleton_	1	90.13	2.76	(135, 634)	24.33	0.27	Myo10
35filoSkeleton_	1	90.13	0.94	(209, 610)	70	0.78	Myo10
35filoSkeleton_	1	90.13	8.99	(209, 610)	122.35	1.36	Myo10
35filoSkeleton_	1	90.13	1.82	(219, 594)	50	0.55	Myo10
35filoSkeleton_	1	90.13	0.64	(139, 587)	63.5	0.7	Myo10
35filoSkeleton_	1	90.13	1.56	(232, 579)	62.57	0.69	Myo10
35filoSkeleton_	1	90.13	5.2	(234, 579)	37	0.41	Myo10
35filoSkeleton_	1	90.13	2.39	(232, 579)	29	0.32	Myo10
35filoSkeleton_	1	90.13	1.36	(158, 564)	49.88	0.55	Myo10
35filoSkeleton_	1	90.13	1.04	(264, 540)	82.58	0.92	Myo10
35filoSkeleton_	1	90.13	0.33	(258, 536)	87.88	0.97	Myo10
35filoSkeleton_	1	90.13	0.62	(280, 528)	109.27	1.21	Myo10
35filoSkeleton_	1	90.13	0.89	(307, 506)	29.5	0.33	Myo10
35filoSkeleton_	1	90.13	2.35	(178, 498)	40.74	0.45	Myo10
35filoSkeleton_	1	90.13	0.93	(322, 495)	31.5	0.35	Myo10
35filoSkeleton_	1	90.13	5.03	(319, 493)	44.69	0.5	Myo10
35filoSkeleton_	1	90.13	4	(318, 492)	64.67	0.72	Myo10
35filoSkeleton_	1	90.13	2.6	(323, 494)	42.2	0.47	Myo10
35filoSkeleton_	1	90.13	1.81	(183, 489)	47.42	0.53	Myo10
35filoSkeleton_	1	90.13	1.39	(193, 440)	20.91	0.23	Myo10
35filoSkeleton_	1	90.13	0.49	(386, 411)	122.74	1.36	Myo10
35filoSkeleton_	1	90.13	0.74	(416, 394)	86.12	0.96	Myo10
35filoSkeleton_	1	90.13	0.64	(435, 388)	77.25	0.86	Myo10
35filoSkeleton_	1	90.13	0.49	(470, 384)	78.43	0.87	Myo10
35filoSkeleton_	1	90.13	0.35	(480, 371)	191.76	2.13	Myo10
35filoSkeleton_	1	90.13	0.79	(481, 347)	168.23	1.87	Myo10
35filoSkeleton_	1	90.13	3.69	(476, 349)	23.08	0.26	Myo10
35filoSkeleton_	1	90.13	12.71	(476, 349)	140.32	1.56	Myo10
35filoSkeleton_	1	90.13	0.99	(200, 327)	36.17	0.4	Myo10
35filoSkeleton_	1	90.13	1.64	(464, 318)	41.38	0.46	Myo10
35filoSkeleton_	1	90.13	8.99	(476, 349)	135.16	1.5	Myo10
35filoSkeleton_	1	90.13	0.98	(461, 299)	43.27	0.48	Myo10
35filoSkeleton_	1	90.13	10.03	(476, 349)	61.09	0.68	Myo10
35filoSkeleton_	1	90.13	0.98	(479, 263)	42.29	0.47	Myo10
35filoSkeleton_	1	90.13	0.55	(176, 244)	136.36	1.51	Myo10
35filoSkeleton_	1	90.13	1.01	(518, 224)	34.84	0.39	Myo10
35filoSkeleton_	1	90.13	1.42	(180, 230)	38.41	0.43	Myo10
35filoSkeleton_	1	90.13	2.27	(525, 205)	32.32	0.36	Myo10
35filoSkeleton_	1	90.13	3.52	(550, 189)	75.27	0.84	Myo10
35filoSkeleton_	1	90.13	1.44	(187, 213)	29.4	0.33	Myo10
35filoSkeleton_	1	90.13	0.7	(529, 207)	35.64	0.4	Myo10
35filoSkeleton_	1	90.13	2.43	(550, 189)	26.59	0.3	Myo10
35filoSkeleton_	1	90.13	9.42	(670, 153)	22.62	0.25	Myo10
35filoSkeleton_	1	90.13	0.35	(338, 162)	55.57	0.62	Myo10
35filoSkeleton_	1	90.13	0.7	(395, 160)	34.68	0.38	Myo10
35filoSkeleton_	1	90.13	1.46	(367, 165)	41.42	0.46	Myo10
35filoSkeleton_	1	90.13	1.54	(344, 162)	27.11	0.3	Myo10
35filoSkeleton_	1	90.13	0.66	(323, 158)	54.57	0.61	Myo10
35filoSkeleton_	1	90.13	0.99	(207, 157)	66.84	0.74	Myo10
35filoSkeleton_	1	90.13	3.55	(369, 166)	46.14	0.51	Myo10
35filoSkeleton_	1	90.13	1.19	(214, 139)	25.48	0.28	Myo10
35filoSkeleton_	1	90.13	4.5	(330, 161)	44.7	0.5	Myo10
35filoSkeleton_	1	90.13	0.93	(441, 123)	41.57	0.46	Myo10
35filoSkeleton_	1	90.13	0.99	(220, 113)	66	0.73	Myo10
35filoSkeleton_	1	90.13	1.44	(291, 112)	34.19	0.38	Myo10
35filoSkeleton_	1	90.13	2.38	(290, 112)	45.9	0.51	Myo10
35filoSkeleton_	1	90.13	2.88	(221, 113)	29.68	0.33	Myo10
35filoSkeleton_	1	90.13	3.33	(286, 90)	79.03	0.88	Myo10
35filoSkeleton_	1	90.13	0.66	(266, 74)	55.12	0.61	Myo10
35filoSkeleton_	1	90.13	1.48	(485, 79)	20.81	0.23	Myo10
35filoSkeleton_	1	90.13	0.91	(277, 72)	65.33	0.72	Myo10
35filoSkeleton_	1	90.13	3.67	(286, 89)	89.06	0.99	Myo10
35filoSkeleton_	1	90.13	2.8	(269, 76)	45.9	0.51	Myo10
35filoSkeleton_	1	90.13	0.66	(504, 44)	51.26	0.57	Myo10
36filoSkeleton_	1	95.68	0.59	(545, 527)	94.87	0.99	Myo10
36filoSkeleton_	1	95.68	0.55	(573, 513)	33.93	0.35	Myo10
36filoSkeleton_	1	95.68	1.02	(573, 503)	26.81	0.28	Myo10
36filoSkeleton_	1	95.68	0.25	(582, 496)	40	0.42	Myo10
36filoSkeleton_	1	95.68	1.78	(630, 477)	49.36	0.52	Myo10
36filoSkeleton_	1	95.68	0.55	(652, 474)	59.4	0.62	Myo10
36filoSkeleton_	1	95.68	2.49	(676, 460)	127	1.33	Myo10
36filoSkeleton_	1	95.68	2.29	(676, 461)	93.61	0.98	Myo10
36filoSkeleton_	1	95.68	3.27	(412, 445)	53.74	0.56	Myo10
36filoSkeleton_	1	95.68	1.84	(409, 442)	29.42	0.31	Myo10
36filoSkeleton_	1	95.68	0.4	(638, 404)	69.33	0.72	Myo10
36filoSkeleton_	1	95.68	2.07	(643, 411)	54.67	0.57	Myo10
36filoSkeleton_	1	95.68	3.43	(648, 408)	64.59	0.68	Myo10
36filoSkeleton_	1	95.68	2.93	(639, 403)	109.88	1.15	Myo10
36filoSkeleton_	1	95.68	0.35	(634, 386)	61.67	0.64	Myo10
36filoSkeleton_	1	95.68	3.67	(633, 375)	85.32	0.89	Myo10
36filoSkeleton_	1	95.68	3.18	(637, 373)	30.53	0.32	Myo10
36filoSkeleton_	1	95.68	1.87	(599, 344)	48.86	0.51	Myo10
36filoSkeleton_	1	95.68	0.56	(577, 322)	105.62	1.1	Myo10
36filoSkeleton_	1	95.68	8.73	(634, 374)	135.02	1.41	Myo10
36filoSkeleton_	1	95.68	1.65	(458, 309)	23.56	0.25	Myo10
36filoSkeleton_	1	95.68	0.66	(509, 295)	102.13	1.07	Myo10
36filoSkeleton_	1	95.68	2.01	(508, 298)	71.68	0.75	Myo10
36filoSkeleton_	1	95.68	1.5	(541, 289)	175.25	1.83	Myo10
36filoSkeleton_	1	95.68	1.9	(549, 292)	163.06	1.7	Myo10
36filoSkeleton_	1	95.68	0.49	(201, 186)	43.61	0.46	Myo10
36filoSkeleton_	1	95.68	0.74	(213, 183)	36.33	0.38	Myo10
36filoSkeleton_	1	95.68	2.12	(192, 194)	23.58	0.25	Myo10
36filoSkeleton_	1	95.68	2.57	(181, 193)	23.48	0.25	Myo10
36filoSkeleton_	1	95.68	3.75	(236, 188)	86.77	0.91	Myo10
36filoSkeleton_	1	95.68	4.21	(213, 181)	18.64	0.19	Myo10
36filoSkeleton_	1	95.68	6.15	(212, 187)	18.67	0.2	Myo10
36filoSkeleton_	1	95.68	0.64	(11, 113)	43.73	0.46	Myo10
36filoSkeleton_	1	95.68	0.33	(70, 106)	23.8	0.25	Myo10
36filoSkeleton_	1	95.68	2.97	(11, 113)	44.08	0.46	Myo10
36filoSkeleton_	1	95.68	2.54	(65, 94)	21.5	0.22	Myo10
36filoSkeleton_	1	95.68	2.25	(57, 97)	26.92	0.28	Myo10
36filoSkeleton_	1	95.68	1.24	(15, 88)	19.45	0.2	Myo10
36filoSkeleton_	1	95.68	3.74	(57, 97)	33.38	0.35	Myo10
36filoSkeleton_	1	95.68	2.96	(35, 78)	41.62	0.43	Myo10
36filoSkeleton_	1	95.68	6.07	(57, 97)	47.38	0.5	Myo10
36filoSkeleton_	1	95.68	5.53	(35, 78)	56.8	0.59	Myo10
37filoSkeleton_	1	67.56	7.22	(70, 478)	24.52	0.36	Myo10
37filoSkeleton_	1	67.56	8.01	(70, 482)	29.23	0.43	Myo10
37filoSkeleton_	1	67.56	4.96	(71, 481)	28.42	0.42	Myo10
37filoSkeleton_	1	67.56	9.13	(70, 482)	24.79	0.37	Myo10
37filoSkeleton_	1	67.56	1.51	(110, 460)	20	0.3	Myo10
37filoSkeleton_	1	67.56	2.84	(26, 452)	51.47	0.76	Myo10
37filoSkeleton_	1	67.56	0.35	(20, 423)	23	0.34	Myo10
37filoSkeleton_	1	67.56	1.35	(18, 420)	20.43	0.3	Myo10
37filoSkeleton_	1	67.56	3.11	(294, 377)	30.47	0.45	Myo10
37filoSkeleton_	1	67.56	1.72	(31, 390)	19.59	0.29	Myo10
37filoSkeleton_	1	67.56	1.41	(337, 379)	64.49	0.95	Myo10
37filoSkeleton_	1	67.56	0.95	(280, 375)	30.39	0.45	Myo10
37filoSkeleton_	1	67.56	0.99	(240, 376)	27.52	0.41	Myo10
37filoSkeleton_	1	67.56	5.06	(25, 404)	21.37	0.32	Myo10
37filoSkeleton_	1	67.56	2.03	(59, 376)	18.8	0.28	Myo10
37filoSkeleton_	1	67.56	1.76	(359, 356)	25.32	0.37	Myo10
37filoSkeleton_	1	67.56	4.23	(543, 310)	34.84	0.52	Myo10
37filoSkeleton_	1	67.56	1.55	(379, 331)	34.31	0.51	Myo10
37filoSkeleton_	1	67.56	4.99	(543, 309)	71.02	1.05	Myo10
37filoSkeleton_	1	67.56	2.6	(542, 313)	36.67	0.54	Myo10
37filoSkeleton_	1	67.56	0.4	(403, 317)	44.25	0.65	Myo10
37filoSkeleton_	1	67.56	1.24	(543, 309)	79.95	1.18	Myo10
37filoSkeleton_	1	67.56	0.67	(541, 312)	94.5	1.4	Myo10
37filoSkeleton_	1	67.56	1.59	(557, 304)	98.47	1.46	Myo10
37filoSkeleton_	1	67.56	1.85	(474, 293)	43.06	0.64	Myo10
37filoSkeleton_	1	67.56	0.86	(568, 296)	171.56	2.54	Myo10
37filoSkeleton_	1	67.56	0.59	(475, 294)	55.92	0.83	Myo10
37filoSkeleton_	1	67.56	1.27	(565, 291)	175	2.59	Myo10
37filoSkeleton_	1	67.56	0.7	(153, 281)	34.83	0.52	Myo10
37filoSkeleton_	1	67.56	1.53	(564, 275)	64.15	0.95	Myo10
37filoSkeleton_	1	67.56	1.95	(165, 268)	30.25	0.45	Myo10
37filoSkeleton_	1	67.56	4.05	(165, 268)	26.75	0.4	Myo10
37filoSkeleton_	1	67.56	2.66	(167, 254)	23.62	0.35	Myo10
37filoSkeleton_	1	67.56	0.84	(571, 247)	37.97	0.56	Myo10
37filoSkeleton_	1	67.56	0.95	(173, 240)	35.33	0.52	Myo10
37filoSkeleton_	1	67.56	2.62	(579, 227)	37.2	0.55	Myo10
37filoSkeleton_	1	67.56	0.56	(577, 228)	50.38	0.75	Myo10
37filoSkeleton_	1	67.56	1.44	(174, 230)	39.64	0.59	Myo10
37filoSkeleton_	1	67.56	1.94	(583, 214)	40.5	0.6	Myo10
37filoSkeleton_	1	67.56	1.24	(577, 215)	51.3	0.76	Myo10
37filoSkeleton_	1	67.56	1.11	(174, 200)	36.08	0.53	Myo10
37filoSkeleton_	1	67.56	6.61	(175, 227)	27.78	0.41	Myo10
37filoSkeleton_	1	67.56	1.48	(617, 168)	31.47	0.47	Myo10
37filoSkeleton_	1	67.56	0.44	(616, 168)	126.75	1.88	Myo10
37filoSkeleton_	1	67.56	1.92	(640, 154)	47.32	0.7	Myo10
37filoSkeleton_	1	67.56	0.88	(148, 161)	96.33	1.43	Myo10
37filoSkeleton_	1	67.56	2.4	(149, 162)	100.28	1.48	Myo10
37filoSkeleton_	1	67.56	0.91	(644, 144)	98.25	1.45	Myo10
37filoSkeleton_	1	67.56	0.22	(637, 140)	149.67	2.22	Myo10
37filoSkeleton_	1	67.56	1.39	(161, 142)	27.85	0.41	Myo10
37filoSkeleton_	1	67.56	1.34	(305, 130)	36.75	0.54	Myo10
37filoSkeleton_	1	67.56	1.78	(205, 124)	22.6	0.33	Myo10
37filoSkeleton_	1	67.56	2.12	(305, 130)	27.27	0.4	Myo10
37filoSkeleton_	1	67.56	0.55	(384, 106)	122.91	1.82	Myo10
37filoSkeleton_	1	67.56	1	(376, 103)	77.69	1.15	Myo10
37filoSkeleton_	1	67.56	0.77	(275, 101)	156.28	2.31	Myo10
37filoSkeleton_	1	67.56	2.45	(214, 111)	38.89	0.58	Myo10
37filoSkeleton_	1	67.56	0.56	(640, 98)	42.32	0.63	Myo10
37filoSkeleton_	1	67.56	2.17	(638, 97)	31	0.46	Myo10
37filoSkeleton_	1	67.56	2.68	(376, 103)	27.39	0.41	Myo10
37filoSkeleton_	1	67.56	3.88	(215, 111)	28.29	0.42	Myo10
37filoSkeleton_	1	67.56	1.67	(457, 87)	51.19	0.76	Myo10
37filoSkeleton_	1	67.56	2.2	(272, 93)	52.61	0.78	Myo10
37filoSkeleton_	1	67.56	0.99	(220, 78)	114.23	1.69	Myo10
37filoSkeleton_	1	67.56	3.36	(639, 96)	38.11	0.56	Myo10
37filoSkeleton_	1	67.56	0.95	(474, 77)	45.5	0.67	Myo10
37filoSkeleton_	1	67.56	1.6	(223, 77)	75.26	1.11	Myo10
37filoSkeleton_	1	67.56	5.43	(638, 97)	79.56	1.18	Myo10
37filoSkeleton_	1	67.56	1.62	(261, 74)	106.35	1.57	Myo10
37filoSkeleton_	1	67.56	0.35	(232, 58)	75.25	1.11	Myo10
37filoSkeleton_	1	67.56	1.01	(512, 54)	106.27	1.57	Myo10
37filoSkeleton_	1	67.56	4.76	(475, 79)	54.22	0.8	Myo10
37filoSkeleton_	1	67.56	0.74	(245, 49)	221.65	3.28	Myo10
37filoSkeleton_	1	67.56	0.4	(529, 44)	99.2	1.47	Myo10
37filoSkeleton_	1	67.56	1.34	(637, 47)	35.37	0.52	Myo10
37filoSkeleton_	1	67.56	0.55	(628, 41)	135.88	2.01	Myo10
37filoSkeleton_	1	67.56	1.58	(524, 44)	72.63	1.07	Myo10
37filoSkeleton_	1	67.56	0.98	(609, 39)	24.86	0.37	Myo10
37filoSkeleton_	1	67.56	2.8	(527, 46)	92.18	1.36	Myo10
37filoSkeleton_	1	67.56	2.74	(246, 53)	47.06	0.7	Myo10
37filoSkeleton_	1	67.56	0.45	(561, 33)	115.44	1.71	Myo10
37filoSkeleton_	1	67.56	2.81	(635, 49)	46.56	0.69	Myo10
37filoSkeleton_	1	67.56	0.59	(579, 31)	59.33	0.88	Myo10
37filoSkeleton_	1	67.56	2.05	(601, 39)	29.33	0.43	Myo10
37filoSkeleton_	1	67.56	2.85	(601, 39)	33.14	0.49	Myo10
37filoSkeleton_	1	67.56	2.49	(567, 33)	29.54	0.44	Myo10
37filoSkeleton_	1	67.56	6.56	(636, 48)	20.59	0.3	Myo10
37filoSkeleton_	1	67.56	8.4	(638, 46)	23	0.34	Myo10
37filoSkeleton_	1	67.56	8.44	(239, 54)	99.91	1.48	Myo10
38filoSkeleton_	1	84.21	6.13	(368, 460)	84.71	1.01	Myo10
38filoSkeleton_	1	84.21	3.19	(134, 488)	48.39	0.57	Myo10
38filoSkeleton_	1	84.21	0.35	(137, 483)	42.86	0.51	Myo10
38filoSkeleton_	1	84.21	2.94	(132, 487)	22.09	0.26	Myo10
38filoSkeleton_	1	84.21	2.52	(407, 462)	104.48	1.24	Myo10
38filoSkeleton_	1	84.21	1.58	(368, 462)	54.76	0.65	Myo10
38filoSkeleton_	1	84.21	0.99	(389, 464)	71.27	0.85	Myo10
38filoSkeleton_	1	84.21	0.95	(522, 457)	54.82	0.65	Myo10
38filoSkeleton_	1	84.21	1.12	(144, 458)	30.44	0.36	Myo10
38filoSkeleton_	1	84.21	1.22	(472, 447)	51.36	0.61	Myo10
38filoSkeleton_	1	84.21	0.4	(526, 445)	207.46	2.46	Myo10
38filoSkeleton_	1	84.21	3.17	(142, 442)	31.37	0.37	Myo10
38filoSkeleton_	1	84.21	0.25	(237, 442)	93.5	1.11	Myo10
38filoSkeleton_	1	84.21	0.79	(156, 427)	47.38	0.56	Myo10
38filoSkeleton_	1	84.21	0.31	(524, 409)	98.33	1.17	Myo10
38filoSkeleton_	1	84.21	1.64	(505, 391)	21.88	0.26	Myo10
38filoSkeleton_	1	84.21	1.72	(499, 377)	25.33	0.3	Myo10
38filoSkeleton_	1	84.21	9.76	(459, 318)	74.96	0.89	Myo10
38filoSkeleton_	1	84.21	0.88	(170, 358)	31	0.37	Myo10
38filoSkeleton_	1	84.21	0.84	(493, 359)	54.08	0.64	Myo10
38filoSkeleton_	1	84.21	6.05	(493, 374)	20.89	0.25	Myo10
38filoSkeleton_	1	84.21	0.86	(475, 334)	61.38	0.73	Myo10
38filoSkeleton_	1	84.21	1.98	(165, 325)	26.68	0.32	Myo10
38filoSkeleton_	1	84.21	9.33	(499, 377)	155.13	1.84	Myo10
38filoSkeleton_	1	84.21	5.56	(466, 318)	104.4	1.24	Myo10
38filoSkeleton_	1	84.21	1.88	(456, 302)	157.9	1.88	Myo10
38filoSkeleton_	1	84.21	0.7	(450, 293)	139.44	1.66	Myo10
38filoSkeleton_	1	84.21	1.74	(118, 256)	23.94	0.28	Myo10
38filoSkeleton_	1	84.21	1.11	(403, 249)	59.36	0.7	Myo10
38filoSkeleton_	1	84.21	3.49	(407, 248)	77.85	0.92	Myo10
38filoSkeleton_	1	84.21	0.7	(84, 224)	31	0.37	Myo10
38filoSkeleton_	1	84.21	0.4	(358, 209)	58	0.69	Myo10
38filoSkeleton_	1	84.21	1.94	(346, 188)	48.87	0.58	Myo10
38filoSkeleton_	1	84.21	2.18	(349, 189)	95.02	1.13	Myo10
38filoSkeleton_	1	84.21	2.01	(18, 157)	22.89	0.27	Myo10
38filoSkeleton_	1	84.21	1.75	(334, 152)	126.95	1.51	Myo10
38filoSkeleton_	1	84.21	1.17	(192, 136)	27.36	0.32	Myo10
38filoSkeleton_	1	84.21	1.01	(126, 135)	34.75	0.41	Myo10
38filoSkeleton_	1	84.21	2.07	(180, 144)	33.88	0.4	Myo10
38filoSkeleton_	1	84.21	3.35	(125, 139)	105.82	1.26	Myo10
38filoSkeleton_	1	84.21	3.9	(318, 139)	35.25	0.42	Myo10
38filoSkeleton_	1	84.21	3.38	(238, 127)	23.08	0.27	Myo10
38filoSkeleton_	1	84.21	1.35	(242, 128)	41.24	0.49	Myo10
38filoSkeleton_	1	84.21	1.88	(59, 123)	20.54	0.24	Myo10
38filoSkeleton_	1	84.21	2.24	(93, 129)	71.93	0.85	Myo10
38filoSkeleton_	1	84.21	2.01	(253, 115)	49.69	0.59	Myo10
38filoSkeleton_	1	84.21	0.66	(284, 92)	38.82	0.46	Myo10
38filoSkeleton_	1	84.21	1.44	(293, 93)	43.47	0.52	Myo10
38filoSkeleton_	1	84.21	2.55	(302, 98)	68.1	0.81	Myo10
39filoSkeleton_	1	16.05	3.85	(468, 599)	19.07	1.19	Myo10
39filoSkeleton_	1	16.05	0.95	(464, 604)	10.8	0.67	Myo10
39filoSkeleton_	1	16.05	0.44	(449, 602)	17.2	1.07	Myo10
39filoSkeleton_	1	16.05	1	(414, 406)	21.12	1.32	Myo10
39filoSkeleton_	1	16.05	0.35	(321, 387)	25	1.56	Myo10
39filoSkeleton_	1	16.05	0.45	(204, 387)	10.86	0.68	Myo10
39filoSkeleton_	1	16.05	2.42	(125, 279)	37.79	2.35	Myo10
39filoSkeleton_	1	16.05	1.61	(281, 245)	15.51	0.97	Myo10
39filoSkeleton_	1	16.05	2.46	(60, 194)	10.25	0.64	Myo10
39filoSkeleton_	1	16.05	0.66	(61, 195)	92.45	5.76	Myo10
39filoSkeleton_	1	16.05	1.94	(266, 187)	12.11	0.75	Myo10
39filoSkeleton_	1	16.05	0.93	(264, 186)	10	0.62	Myo10
39filoSkeleton_	1	16.05	1.04	(253, 155)	35.38	2.2	Myo10
39filoSkeleton_	1	16.05	3.46	(93, 134)	67.38	4.2	Myo10
39filoSkeleton_	1	16.05	0.7	(95, 136)	8.5	0.53	Myo10
39filoSkeleton_	1	16.05	0.8	(205, 129)	37.96	2.37	Myo10
39filoSkeleton_	1	16.05	0.47	(106, 127)	10.35	0.64	Myo10
39filoSkeleton_	1	16.05	1.1	(115, 122)	13.24	0.83	Myo10
39filoSkeleton_	1	16.05	2.6	(136, 115)	32.19	2.01	Myo10
3filoSkeleton_	1	51.61	3.96	(327, 763)	222.76	4.32	Myo10
3filoSkeleton_	1	51.61	0.94	(311, 765)	30.24	0.59	Myo10
3filoSkeleton_	1	51.61	1.5	(463, 753)	42.48	0.82	Myo10
3filoSkeleton_	1	51.61	0.31	(488, 733)	42.91	0.83	Myo10
3filoSkeleton_	1	51.61	2.06	(506, 711)	73.13	1.42	Myo10
3filoSkeleton_	1	51.61	0.88	(242, 722)	77.57	1.5	Myo10
3filoSkeleton_	1	51.61	2.58	(249, 705)	55.3	1.07	Myo10
3filoSkeleton_	1	51.61	2.39	(568, 630)	36.36	0.7	Myo10
3filoSkeleton_	1	51.61	4.3	(569, 632)	178.36	3.46	Myo10
3filoSkeleton_	1	51.61	0.35	(260, 611)	141.29	2.74	Myo10
3filoSkeleton_	1	51.61	3.47	(563, 606)	129.71	2.51	Myo10
3filoSkeleton_	1	51.61	0.99	(557, 588)	223.19	4.32	Myo10
3filoSkeleton_	1	51.61	2.36	(556, 592)	171.5	3.32	Myo10
3filoSkeleton_	1	51.61	3.13	(250, 561)	83.88	1.63	Myo10
3filoSkeleton_	1	51.61	2.38	(541, 566)	241.1	4.67	Myo10
3filoSkeleton_	1	51.61	1.56	(249, 561)	55.81	1.08	Myo10
3filoSkeleton_	1	51.61	0.78	(237, 526)	65.47	1.27	Myo10
3filoSkeleton_	1	51.61	0.93	(218, 504)	89.56	1.74	Myo10
3filoSkeleton_	1	51.61	1.27	(219, 498)	48.88	0.95	Myo10
3filoSkeleton_	1	51.61	2.38	(582, 409)	59.28	1.15	Myo10
3filoSkeleton_	1	51.61	0.62	(144, 388)	45.38	0.88	Myo10
3filoSkeleton_	1	51.61	1.11	(136, 367)	33.77	0.65	Myo10
3filoSkeleton_	1	51.61	0.64	(128, 358)	50.89	0.99	Myo10
3filoSkeleton_	1	51.61	0.7	(622, 357)	34.22	0.66	Myo10
3filoSkeleton_	1	51.61	0.84	(121, 347)	30.57	0.59	Myo10
3filoSkeleton_	1	51.61	0.86	(635, 334)	28.85	0.56	Myo10
3filoSkeleton_	1	51.61	0.66	(66, 309)	71.72	1.39	Myo10
3filoSkeleton_	1	51.61	2.14	(35, 261)	46.56	0.9	Myo10
3filoSkeleton_	1	51.61	3.21	(617, 258)	36.16	0.7	Myo10
3filoSkeleton_	1	51.61	5.14	(619, 257)	212.16	4.11	Myo10
3filoSkeleton_	1	51.61	7.9	(620, 257)	36.69	0.71	Myo10
3filoSkeleton_	1	51.61	0.84	(8, 199)	89.61	1.74	Myo10
3filoSkeleton_	1	51.61	4.07	(624, 201)	205.68	3.99	Myo10
3filoSkeleton_	1	51.61	0.99	(306, 193)	25.58	0.5	Myo10
3filoSkeleton_	1	51.61	2.51	(625, 196)	217.29	4.21	Myo10
3filoSkeleton_	1	51.61	1.55	(273, 195)	27.53	0.53	Myo10
3filoSkeleton_	1	51.61	2.3	(625, 198)	204.53	3.96	Myo10
3filoSkeleton_	1	51.61	5.04	(624, 198)	197.24	3.82	Myo10
3filoSkeleton_	1	51.61	2.2	(600, 174)	137.48	2.66	Myo10
3filoSkeleton_	1	51.61	1.01	(587, 163)	128.62	2.49	Myo10
3filoSkeleton_	1	51.61	8.89	(626, 197)	33.35	0.65	Myo10
3filoSkeleton_	1	51.61	0.93	(179, 161)	81.5	1.58	Myo10
3filoSkeleton_	1	51.61	8.82	(626, 197)	33.19	0.64	Myo10
3filoSkeleton_	1	51.61	0.74	(35, 139)	22.25	0.43	Myo10
3filoSkeleton_	1	51.61	0.93	(390, 138)	89.44	1.73	Myo10
3filoSkeleton_	1	51.61	0.8	(398, 136)	59.88	1.16	Myo10
3filoSkeleton_	1	51.61	1.64	(390, 139)	58.89	1.14	Myo10
3filoSkeleton_	1	51.61	0.88	(53, 133)	20.21	0.39	Myo10
3filoSkeleton_	1	51.61	2.24	(12, 144)	42.86	0.83	Myo10
3filoSkeleton_	1	51.61	1.79	(566, 136)	129.25	2.5	Myo10
3filoSkeleton_	1	51.61	1.63	(405, 133)	27.47	0.53	Myo10
3filoSkeleton_	1	51.61	1.78	(531, 122)	64.85	1.26	Myo10
3filoSkeleton_	1	51.61	4.08	(564, 140)	33.89	0.66	Myo10
3filoSkeleton_	1	51.61	2.06	(97, 131)	82.15	1.59	Myo10
3filoSkeleton_	1	51.61	1.15	(444, 114)	29.6	0.57	Myo10
3filoSkeleton_	1	51.61	3.93	(558, 134)	146.35	2.84	Myo10
3filoSkeleton_	1	51.61	3.19	(469, 115)	27.97	0.54	Myo10
3filoSkeleton_	1	51.61	3.77	(531, 122)	130.73	2.53	Myo10
3filoSkeleton_	1	51.61	4.61	(531, 122)	66.22	1.28	Myo10
40filoSkeleton_	1	6.56	5.12	(131, 473)	9.94	1.52	Myo10
40filoSkeleton_	1	6.56	3.64	(131, 475)	4.24	0.65	Myo10
40filoSkeleton_	1	6.56	2.54	(131, 475)	6.34	0.97	Myo10
40filoSkeleton_	1	6.56	0.66	(132, 473)	4.06	0.62	Myo10
40filoSkeleton_	1	6.56	0.94	(190, 463)	4.61	0.7	Myo10
40filoSkeleton_	1	6.56	1.1	(225, 437)	3.93	0.6	Myo10
40filoSkeleton_	1	6.56	0.44	(80, 423)	3.48	0.53	Myo10
40filoSkeleton_	1	6.56	1.74	(76, 421)	6.23	0.95	Myo10
40filoSkeleton_	1	6.56	1.01	(268, 399)	8.18	1.25	Myo10
40filoSkeleton_	1	6.56	0.78	(135, 373)	3.88	0.59	Myo10
40filoSkeleton_	1	6.56	0.84	(350, 352)	6.08	0.93	Myo10
40filoSkeleton_	1	6.56	0.99	(168, 299)	7.53	1.15	Myo10
40filoSkeleton_	1	6.56	0.44	(183, 262)	3.64	0.56	Myo10
40filoSkeleton_	1	6.56	1.66	(573, 228)	6.65	1.01	Myo10
40filoSkeleton_	1	6.56	4.53	(659, 205)	5.74	0.88	Myo10
40filoSkeleton_	1	6.56	0.78	(603, 220)	8.94	1.36	Myo10
40filoSkeleton_	1	6.56	1.62	(646, 207)	6.25	0.95	Myo10
40filoSkeleton_	1	6.56	1.8	(660, 206)	6.52	0.99	Myo10
40filoSkeleton_	1	6.56	1.61	(705, 197)	10.67	1.63	Myo10
40filoSkeleton_	1	6.56	1.57	(705, 197)	10.18	1.55	Myo10
40filoSkeleton_	1	6.56	0.64	(677, 201)	4.09	0.62	Myo10
40filoSkeleton_	1	6.56	1.09	(708, 191)	7.47	1.14	Myo10
40filoSkeleton_	1	6.56	0.66	(204, 161)	4.51	0.69	Myo10
40filoSkeleton_	1	6.56	0.89	(210, 148)	6.55	1	Myo10
40filoSkeleton_	1	6.56	0.93	(599, 102)	7.52	1.15	Myo10
40filoSkeleton_	1	6.56	1.5	(606, 107)	7.94	1.21	Myo10
40filoSkeleton_	1	6.56	2.08	(581, 95)	5.64	0.86	Myo10
40filoSkeleton_	1	6.56	4.59	(606, 109)	5.38	0.82	Myo10
40filoSkeleton_	1	6.56	0.7	(697, 58)	3.62	0.55	Myo10
40filoSkeleton_	1	6.56	2.17	(675, 57)	6.15	0.94	Myo10
40filoSkeleton_	1	6.56	1.42	(262, 47)	3.94	0.6	Myo10
40filoSkeleton_	1	6.56	0.33	(366, 41)	3.77	0.58	Myo10
40filoSkeleton_	1	6.56	1.44	(341, 33)	6.58	1	Myo10
41filoSkeleton_	1	92.25	7.5	(191, 445)	55.5	0.6	Myo10
41filoSkeleton_	1	92.25	6.72	(191, 445)	50.89	0.55	Myo10
41filoSkeleton_	1	92.25	4.09	(55, 457)	26.33	0.29	Myo10
41filoSkeleton_	1	92.25	7.48	(188, 447)	59.67	0.65	Myo10
41filoSkeleton_	1	92.25	2.77	(71, 463)	32.04	0.35	Myo10
41filoSkeleton_	1	92.25	2.1	(55, 457)	36.44	0.4	Myo10
41filoSkeleton_	1	92.25	0.4	(226, 458)	109.67	1.19	Myo10
41filoSkeleton_	1	92.25	3.67	(192, 442)	58.7	0.64	Myo10
41filoSkeleton_	1	92.25	0.79	(185, 445)	43.33	0.47	Myo10
41filoSkeleton_	1	92.25	0.44	(52, 437)	41.2	0.45	Myo10
41filoSkeleton_	1	92.25	1.32	(237, 431)	80	0.87	Myo10
41filoSkeleton_	1	92.25	0.25	(231, 417)	83.67	0.91	Myo10
41filoSkeleton_	1	92.25	1.44	(236, 420)	137.96	1.5	Myo10
41filoSkeleton_	1	92.25	6.07	(239, 417)	111.41	1.21	Myo10
41filoSkeleton_	1	92.25	2.4	(692, 301)	31.81	0.34	Myo10
41filoSkeleton_	1	92.25	0.67	(646, 301)	81.47	0.88	Myo10
41filoSkeleton_	1	92.25	0.49	(688, 297)	46.25	0.5	Myo10
41filoSkeleton_	1	92.25	1.25	(610, 277)	33	0.36	Myo10
41filoSkeleton_	1	92.25	1.98	(474, 275)	49.97	0.54	Myo10
41filoSkeleton_	1	92.25	1.79	(428, 277)	90.35	0.98	Myo10
41filoSkeleton_	1	92.25	1.23	(479, 269)	88.24	0.96	Myo10
41filoSkeleton_	1	92.25	1.53	(454, 268)	88.69	0.96	Myo10
41filoSkeleton_	1	92.25	0.47	(704, 259)	81.1	0.88	Myo10
41filoSkeleton_	1	92.25	2.23	(56, 253)	37.76	0.41	Myo10
41filoSkeleton_	1	92.25	1.17	(711, 264)	43.5	0.47	Myo10
41filoSkeleton_	1	92.25	0.49	(47, 239)	29	0.31	Myo10
41filoSkeleton_	1	92.25	2.16	(614, 243)	32.5	0.35	Myo10
41filoSkeleton_	1	92.25	0.86	(558, 204)	49.12	0.53	Myo10
41filoSkeleton_	1	92.25	1.04	(18, 200)	35.08	0.38	Myo10
41filoSkeleton_	1	92.25	0.59	(541, 199)	51.06	0.55	Myo10
41filoSkeleton_	1	92.25	2.26	(551, 207)	45.17	0.49	Myo10
41filoSkeleton_	1	92.25	0.49	(529, 185)	156.43	1.7	Myo10
41filoSkeleton_	1	92.25	1.27	(519, 180)	113.82	1.23	Myo10
41filoSkeleton_	1	92.25	1.55	(410, 183)	133.71	1.45	Myo10
41filoSkeleton_	1	92.25	0.78	(289, 176)	78.86	0.85	Myo10
41filoSkeleton_	1	92.25	3.2	(525, 178)	83.63	0.91	Myo10
41filoSkeleton_	1	92.25	4.93	(522, 178)	72.64	0.79	Myo10
41filoSkeleton_	1	92.25	4.02	(520, 179)	108.1	1.17	Myo10
41filoSkeleton_	1	92.25	4.57	(410, 186)	119.53	1.3	Myo10
41filoSkeleton_	1	92.25	1.33	(18, 154)	32.25	0.35	Myo10
41filoSkeleton_	1	92.25	1.7	(79, 157)	19.62	0.21	Myo10
41filoSkeleton_	1	92.25	0.44	(338, 144)	214.5	2.33	Myo10
41filoSkeleton_	1	92.25	0.55	(315, 143)	230	2.49	Myo10
41filoSkeleton_	1	92.25	0.77	(335, 141)	213.67	2.32	Myo10
41filoSkeleton_	1	92.25	1.45	(290, 145)	143.92	1.56	Myo10
41filoSkeleton_	1	92.25	1.66	(333, 140)	107.96	1.17	Myo10
41filoSkeleton_	1	92.25	1.66	(359, 141)	111.25	1.21	Myo10
41filoSkeleton_	1	92.25	2.09	(312, 143)	187.41	2.03	Myo10
41filoSkeleton_	1	92.25	6.65	(526, 177)	97.04	1.05	Myo10
41filoSkeleton_	1	92.25	3.93	(287, 143)	89.44	0.97	Myo10
41filoSkeleton_	1	92.25	3.55	(286, 148)	52.45	0.57	Myo10
41filoSkeleton_	1	92.25	3.03	(312, 143)	161.85	1.75	Myo10
41filoSkeleton_	1	92.25	4.5	(286, 148)	81.9	0.89	Myo10
41filoSkeleton_	1	92.25	2.85	(22, 126)	41.17	0.45	Myo10
41filoSkeleton_	1	92.25	2.42	(23, 129)	82.83	0.9	Myo10
41filoSkeleton_	1	92.25	4.51	(22, 126)	38.38	0.42	Myo10
41filoSkeleton_	1	92.25	4.88	(22, 128)	104.57	1.13	Myo10
41filoSkeleton_	1	92.25	7.98	(23, 129)	28.31	0.31	Myo10
42filoSkeleton_	1	103.39	11.85	(194, 768)	21.69	0.21	Myo10
42filoSkeleton_	1	103.39	0.31	(308, 778)	59	0.57	Myo10
42filoSkeleton_	1	103.39	2.1	(324, 774)	43.1	0.42	Myo10
42filoSkeleton_	1	103.39	1.82	(193, 766)	46.25	0.45	Myo10
42filoSkeleton_	1	103.39	3.23	(367, 745)	20.62	0.2	Myo10
42filoSkeleton_	1	103.39	14.77	(194, 768)	22.07	0.21	Myo10
42filoSkeleton_	1	103.39	6.89	(194, 768)	66.24	0.64	Myo10
42filoSkeleton_	1	103.39	0.25	(360, 747)	99.4	0.96	Myo10
42filoSkeleton_	1	103.39	0.84	(384, 724)	34	0.33	Myo10
42filoSkeleton_	1	103.39	1.49	(315, 703)	29.5	0.29	Myo10
42filoSkeleton_	1	103.39	0.89	(405, 677)	35.09	0.34	Myo10
42filoSkeleton_	1	103.39	2.5	(330, 674)	25.21	0.24	Myo10
42filoSkeleton_	1	103.39	2.29	(420, 660)	55.59	0.54	Myo10
42filoSkeleton_	1	103.39	1.22	(419, 661)	61.7	0.6	Myo10
42filoSkeleton_	1	103.39	2.98	(338, 631)	54.29	0.53	Myo10
42filoSkeleton_	1	103.39	1.23	(338, 631)	41.9	0.41	Myo10
42filoSkeleton_	1	103.39	0.59	(427, 594)	39.33	0.38	Myo10
42filoSkeleton_	1	103.39	0.67	(434, 575)	61.67	0.6	Myo10
42filoSkeleton_	1	103.39	0.56	(433, 563)	128.79	1.25	Myo10
42filoSkeleton_	1	103.39	0.7	(440, 527)	80.1	0.77	Myo10
42filoSkeleton_	1	103.39	0.66	(329, 516)	48.83	0.47	Myo10
42filoSkeleton_	1	103.39	0.7	(442, 507)	48.2	0.47	Myo10
42filoSkeleton_	1	103.39	0.44	(331, 497)	101.75	0.98	Myo10
42filoSkeleton_	1	103.39	2.61	(326, 496)	133.07	1.29	Myo10
42filoSkeleton_	1	103.39	3.48	(332, 496)	94.7	0.92	Myo10
42filoSkeleton_	1	103.39	0.77	(456, 462)	114.4	1.11	Myo10
42filoSkeleton_	1	103.39	0.56	(323, 442)	58.62	0.57	Myo10
42filoSkeleton_	1	103.39	1.9	(317, 433)	39.67	0.38	Myo10
42filoSkeleton_	1	103.39	1.04	(317, 435)	48.38	0.47	Myo10
42filoSkeleton_	1	103.39	2.15	(291, 404)	33.77	0.33	Myo10
42filoSkeleton_	1	103.39	0.84	(287, 404)	85.29	0.82	Myo10
42filoSkeleton_	1	103.39	0.56	(231, 394)	45.69	0.44	Myo10
42filoSkeleton_	1	103.39	2.77	(193, 383)	128.59	1.24	Myo10
42filoSkeleton_	1	103.39	5.65	(189, 384)	28.27	0.27	Myo10
42filoSkeleton_	1	103.39	4.05	(178, 353)	58.53	0.57	Myo10
42filoSkeleton_	1	103.39	3.6	(152, 339)	57.75	0.56	Myo10
42filoSkeleton_	1	103.39	1.72	(152, 339)	71.4	0.69	Myo10
42filoSkeleton_	1	103.39	1.75	(366, 329)	52.62	0.51	Myo10
42filoSkeleton_	1	103.39	1.62	(330, 331)	54.38	0.53	Myo10
42filoSkeleton_	1	103.39	1.21	(389, 321)	65.58	0.63	Myo10
42filoSkeleton_	1	103.39	1.72	(285, 320)	68.86	0.67	Myo10
42filoSkeleton_	1	103.39	0.86	(274, 309)	67.5	0.65	Myo10
42filoSkeleton_	1	103.39	1.55	(269, 308)	38	0.37	Myo10
42filoSkeleton_	1	103.39	0.88	(429, 295)	50.64	0.49	Myo10
42filoSkeleton_	1	103.39	0.99	(545, 292)	37.59	0.36	Myo10
42filoSkeleton_	1	103.39	0.64	(547, 282)	33.7	0.33	Myo10
42filoSkeleton_	1	103.39	1.66	(231, 290)	35.22	0.34	Myo10
42filoSkeleton_	1	103.39	0.7	(222, 282)	32	0.31	Myo10
42filoSkeleton_	1	103.39	1.37	(446, 284)	28.54	0.28	Myo10
42filoSkeleton_	1	103.39	1.04	(210, 274)	40.97	0.4	Myo10
42filoSkeleton_	1	103.39	1.43	(558, 256)	25.27	0.24	Myo10
42filoSkeleton_	1	103.39	0.66	(461, 257)	46	0.44	Myo10
42filoSkeleton_	1	103.39	0.44	(130, 258)	87.73	0.85	Myo10
42filoSkeleton_	1	103.39	4.11	(222, 281)	106.76	1.03	Myo10
42filoSkeleton_	1	103.39	2.2	(461, 256)	30.46	0.29	Myo10
42filoSkeleton_	1	103.39	1.85	(464, 240)	42.33	0.41	Myo10
42filoSkeleton_	1	103.39	5.3	(222, 281)	55.47	0.54	Myo10
42filoSkeleton_	1	103.39	0.78	(465, 244)	65.89	0.64	Myo10
42filoSkeleton_	1	103.39	0.94	(168, 237)	54.75	0.53	Myo10
42filoSkeleton_	1	103.39	2.22	(467, 240)	47.7	0.46	Myo10
42filoSkeleton_	1	103.39	1.04	(469, 230)	113.79	1.1	Myo10
42filoSkeleton_	1	103.39	1.97	(149, 233)	32.57	0.32	Myo10
42filoSkeleton_	1	103.39	5.04	(560, 247)	116.49	1.13	Myo10
42filoSkeleton_	1	103.39	0.78	(562, 197)	95.04	0.92	Myo10
42filoSkeleton_	1	103.39	1.3	(554, 191)	91.55	0.89	Myo10
42filoSkeleton_	1	103.39	3.42	(491, 192)	91.25	0.88	Myo10
42filoSkeleton_	1	103.39	0.49	(502, 178)	42.89	0.41	Myo10
42filoSkeleton_	1	103.39	2.29	(488, 189)	141.44	1.37	Myo10
42filoSkeleton_	1	103.39	0.35	(546, 176)	109.09	1.06	Myo10
42filoSkeleton_	1	103.39	2.35	(554, 190)	42.94	0.42	Myo10
42filoSkeleton_	1	103.39	4.33	(491, 192)	165.5	1.6	Myo10
42filoSkeleton_	1	103.39	1.56	(505, 175)	42.08	0.41	Myo10
42filoSkeleton_	1	103.39	5	(536, 156)	104.23	1.01	Myo10
42filoSkeleton_	1	103.39	2.77	(536, 157)	40.6	0.39	Myo10
42filoSkeleton_	1	103.39	4.84	(538, 155)	148.88	1.44	Myo10
42filoSkeleton_	1	103.39	17.63	(538, 155)	36.58	0.35	Myo10
43filoSkeleton_	1	96.19	0.79	(165, 899)	115.02	1.2	Myo10
43filoSkeleton_	1	96.19	0.33	(234, 881)	88.25	0.92	Myo10
43filoSkeleton_	1	96.19	0.98	(149, 866)	25.84	0.27	Myo10
43filoSkeleton_	1	96.19	3.64	(134, 843)	28.68	0.3	Myo10
43filoSkeleton_	1	96.19	1.36	(244, 805)	74.96	0.78	Myo10
43filoSkeleton_	1	96.19	1.82	(242, 764)	28.83	0.3	Myo10
43filoSkeleton_	1	96.19	0.77	(130, 702)	59.78	0.62	Myo10
43filoSkeleton_	1	96.19	0.4	(150, 642)	97.29	1.01	Myo10
43filoSkeleton_	1	96.19	1.82	(262, 627)	69.56	0.72	Myo10
43filoSkeleton_	1	96.19	1.97	(150, 635)	40.51	0.42	Myo10
43filoSkeleton_	1	96.19	3.75	(155, 617)	55.26	0.57	Myo10
43filoSkeleton_	1	96.19	1.38	(259, 592)	83.95	0.87	Myo10
43filoSkeleton_	1	96.19	0.77	(262, 557)	32.69	0.34	Myo10
43filoSkeleton_	1	96.19	2.48	(159, 553)	35.59	0.37	Myo10
43filoSkeleton_	1	96.19	0.44	(168, 525)	79.57	0.83	Myo10
43filoSkeleton_	1	96.19	2.66	(299, 427)	55.12	0.57	Myo10
43filoSkeleton_	1	96.19	1.29	(192, 346)	44.77	0.47	Myo10
43filoSkeleton_	1	96.19	0.99	(184, 329)	49.1	0.51	Myo10
43filoSkeleton_	1	96.19	0.44	(478, 237)	56.67	0.59	Myo10
43filoSkeleton_	1	96.19	0.86	(525, 234)	41.71	0.43	Myo10
43filoSkeleton_	1	96.19	0.94	(319, 224)	78.29	0.81	Myo10
43filoSkeleton_	1	96.19	0.44	(288, 221)	79.71	0.83	Myo10
43filoSkeleton_	1	96.19	0.84	(299, 220)	41.47	0.43	Myo10
43filoSkeleton_	1	96.19	3.35	(301, 226)	118.91	1.24	Myo10
43filoSkeleton_	1	96.19	1.74	(400, 219)	27.47	0.29	Myo10
43filoSkeleton_	1	96.19	0.55	(259, 204)	33	0.34	Myo10
43filoSkeleton_	1	96.19	1.57	(427, 206)	24.57	0.26	Myo10
43filoSkeleton_	1	96.19	4.35	(262, 202)	147.55	1.53	Myo10
43filoSkeleton_	1	96.19	1.44	(240, 184)	39.24	0.41	Myo10
43filoSkeleton_	1	96.19	2.62	(236, 184)	41.19	0.43	Myo10
43filoSkeleton_	1	96.19	1.45	(171, 120)	145.71	1.51	Myo10
43filoSkeleton_	1	96.19	2.67	(194, 133)	114.76	1.19	Myo10
43filoSkeleton_	1	96.19	0.55	(168, 115)	59.75	0.62	Myo10
43filoSkeleton_	1	96.19	5.5	(194, 133)	99.44	1.03	Myo10
43filoSkeleton_	1	96.19	3.62	(167, 112)	29.06	0.3	Myo10
43filoSkeleton_	1	96.19	0.55	(139, 65)	75	0.78	Myo10
43filoSkeleton_	1	96.19	0.77	(24, 34)	104.5	1.09	Myo10
43filoSkeleton_	1	96.19	0.79	(64, 15)	35.44	0.37	Myo10
44filoSkeleton_	1	78.26	4.26	(278, 444)	27	0.34	Myo10
44filoSkeleton_	1	78.26	3.85	(276, 443)	34.68	0.44	Myo10
44filoSkeleton_	1	78.26	2.34	(241, 441)	37.03	0.47	Myo10
44filoSkeleton_	1	78.26	0.55	(278, 443)	39.17	0.5	Myo10
44filoSkeleton_	1	78.26	1.43	(292, 407)	72.45	0.93	Myo10
44filoSkeleton_	1	78.26	0.66	(294, 399)	139.03	1.78	Myo10
44filoSkeleton_	1	78.26	0.25	(242, 397)	60.6	0.77	Myo10
44filoSkeleton_	1	78.26	7.7	(74, 332)	22.5	0.29	Myo10
44filoSkeleton_	1	78.26	1.23	(225, 367)	75.24	0.96	Myo10
44filoSkeleton_	1	78.26	1.99	(304, 355)	115.72	1.48	Myo10
44filoSkeleton_	1	78.26	0.4	(320, 323)	71.64	0.92	Myo10
44filoSkeleton_	1	78.26	0.59	(50, 316)	80.67	1.03	Myo10
44filoSkeleton_	1	78.26	0.55	(329, 314)	60.54	0.77	Myo10
44filoSkeleton_	1	78.26	4.4	(332, 312)	90.95	1.16	Myo10
44filoSkeleton_	1	78.26	0.84	(594, 261)	50.4	0.64	Myo10
44filoSkeleton_	1	78.26	0.98	(577, 262)	33.82	0.43	Myo10
44filoSkeleton_	1	78.26	0.89	(533, 256)	143.51	1.83	Myo10
44filoSkeleton_	1	78.26	1.04	(506, 254)	53.58	0.68	Myo10
44filoSkeleton_	1	78.26	0.56	(435, 250)	52.09	0.67	Myo10
44filoSkeleton_	1	78.26	1.64	(643, 188)	82.69	1.06	Myo10
44filoSkeleton_	1	78.26	2.31	(642, 170)	22.91	0.29	Myo10
44filoSkeleton_	1	78.26	2.68	(638, 119)	89.78	1.15	Myo10
44filoSkeleton_	1	78.26	0.4	(623, 113)	159.75	2.04	Myo10
44filoSkeleton_	1	78.26	0.88	(573, 114)	50.3	0.64	Myo10
44filoSkeleton_	1	78.26	1.22	(626, 112)	32.33	0.41	Myo10
44filoSkeleton_	1	78.26	1.56	(615, 110)	103.48	1.32	Myo10
44filoSkeleton_	1	78.26	2.52	(529, 115)	61.77	0.79	Myo10
44filoSkeleton_	1	78.26	4.55	(626, 111)	80.23	1.03	Myo10
44filoSkeleton_	1	78.26	2.37	(441, 84)	54.79	0.7	Myo10
44filoSkeleton_	1	78.26	6.13	(626, 112)	188.92	2.41	Myo10
44filoSkeleton_	1	78.26	1.48	(85, 68)	134.19	1.71	Myo10
44filoSkeleton_	1	78.26	2.52	(85, 68)	52.67	0.67	Myo10
44filoSkeleton_	1	78.26	1.63	(63, 62)	58.92	0.75	Myo10
44filoSkeleton_	1	78.26	1.11	(403, 55)	78.56	1	Myo10
44filoSkeleton_	1	78.26	8.28	(626, 111)	150.05	1.92	Myo10
44filoSkeleton_	1	78.26	4.82	(63, 63)	27.57	0.35	Myo10
44filoSkeleton_	1	78.26	5.05	(407, 50)	63.94	0.82	Myo10
44filoSkeleton_	1	78.26	0.8	(326, 16)	116.58	1.49	Myo10
44filoSkeleton_	1	78.26	1.35	(323, 18)	72	0.92	Myo10
44filoSkeleton_	1	78.26	6.79	(407, 50)	34.67	0.44	Myo10
44filoSkeleton_	1	78.26	2.9	(190, 21)	32.18	0.41	Myo10
44filoSkeleton_	1	78.26	1.26	(288, 11)	38.31	0.49	Myo10
45filoSkeleton_	1	91.65	2.09	(345, 753)	54.92	0.6	Myo10
45filoSkeleton_	1	91.65	5.41	(335, 744)	15.64	0.17	Myo10
45filoSkeleton_	1	91.65	2.12	(414, 716)	51.56	0.56	Myo10
45filoSkeleton_	1	91.65	15.39	(519, 607)	29.76	0.32	Myo10
45filoSkeleton_	1	91.65	0.22	(386, 727)	26	0.28	Myo10
45filoSkeleton_	1	91.65	1.27	(341, 718)	55.3	0.6	Myo10
45filoSkeleton_	1	91.65	0.33	(445, 671)	61.71	0.67	Myo10
45filoSkeleton_	1	91.65	2.13	(452, 657)	30.07	0.33	Myo10
45filoSkeleton_	1	91.65	0.77	(453, 657)	45.6	0.5	Myo10
45filoSkeleton_	1	91.65	1.55	(537, 590)	24.2	0.26	Myo10
45filoSkeleton_	1	91.65	1.49	(537, 583)	31.58	0.34	Myo10
45filoSkeleton_	1	91.65	2.55	(165, 550)	40.94	0.45	Myo10
45filoSkeleton_	1	91.65	0.4	(520, 555)	113.4	1.24	Myo10
45filoSkeleton_	1	91.65	4.43	(519, 555)	29	0.32	Myo10
45filoSkeleton_	1	91.65	2.52	(507, 540)	23.4	0.26	Myo10
45filoSkeleton_	1	91.65	1.13	(444, 532)	47.35	0.52	Myo10
45filoSkeleton_	1	91.65	4.45	(419, 498)	39.62	0.43	Myo10
45filoSkeleton_	1	91.65	3.53	(403, 465)	30.02	0.33	Myo10
45filoSkeleton_	1	91.65	0.44	(137, 436)	152	1.66	Myo10
45filoSkeleton_	1	91.65	8.95	(389, 425)	93.15	1.02	Myo10
45filoSkeleton_	1	91.65	0.88	(394, 426)	47.83	0.52	Myo10
45filoSkeleton_	1	91.65	1.76	(394, 425)	27.57	0.3	Myo10
45filoSkeleton_	1	91.65	1.54	(153, 409)	29.29	0.32	Myo10
45filoSkeleton_	1	91.65	1.47	(155, 341)	36	0.39	Myo10
45filoSkeleton_	1	91.65	0.67	(130, 310)	56.75	0.62	Myo10
45filoSkeleton_	1	91.65	5.19	(152, 332)	51.15	0.56	Myo10
45filoSkeleton_	1	91.65	2.82	(439, 308)	41.08	0.45	Myo10
45filoSkeleton_	1	91.65	0.79	(124, 304)	67.53	0.74	Myo10
45filoSkeleton_	1	91.65	6.04	(102, 275)	155.73	1.7	Myo10
45filoSkeleton_	1	91.65	0.45	(112, 291)	100.8	1.1	Myo10
45filoSkeleton_	1	91.65	1.46	(105, 274)	47.34	0.52	Myo10
45filoSkeleton_	1	91.65	0.16	(457, 267)	83.33	0.91	Myo10
45filoSkeleton_	1	91.65	1.91	(104, 264)	25.04	0.27	Myo10
45filoSkeleton_	1	91.65	1.67	(124, 233)	136.1	1.49	Myo10
45filoSkeleton_	1	91.65	0.35	(441, 220)	133.25	1.45	Myo10
45filoSkeleton_	1	91.65	1.15	(407, 228)	45.56	0.5	Myo10
45filoSkeleton_	1	91.65	1.3	(462, 222)	76.11	0.83	Myo10
45filoSkeleton_	1	91.65	0.89	(420, 219)	65	0.71	Myo10
45filoSkeleton_	1	91.65	3.33	(469, 231)	48.9	0.53	Myo10
45filoSkeleton_	1	91.65	0.35	(131, 217)	53	0.58	Myo10
45filoSkeleton_	1	91.65	1.33	(130, 214)	45.76	0.5	Myo10
45filoSkeleton_	1	91.65	3.57	(131, 215)	165.07	1.8	Myo10
45filoSkeleton_	1	91.65	4.4	(130, 214)	185.71	2.03	Myo10
45filoSkeleton_	1	91.65	2.12	(377, 207)	117.8	1.29	Myo10
45filoSkeleton_	1	91.65	5.92	(466, 220)	132.41	1.44	Myo10
45filoSkeleton_	1	91.65	1.74	(355, 191)	87.76	0.96	Myo10
45filoSkeleton_	1	91.65	1.13	(319, 192)	50.72	0.55	Myo10
45filoSkeleton_	1	91.65	1.91	(145, 194)	39.37	0.43	Myo10
45filoSkeleton_	1	91.65	1.92	(158, 186)	53.18	0.58	Myo10
45filoSkeleton_	1	91.65	8.3	(467, 220)	185.75	2.03	Myo10
45filoSkeleton_	1	91.65	1.44	(305, 174)	38.14	0.42	Myo10
45filoSkeleton_	1	91.65	0.62	(186, 160)	44.57	0.49	Myo10
45filoSkeleton_	1	91.65	2.94	(303, 174)	43.86	0.48	Myo10
45filoSkeleton_	1	91.65	2.19	(297, 159)	28.38	0.31	Myo10
45filoSkeleton_	1	91.65	0.95	(195, 147)	45.8	0.5	Myo10
45filoSkeleton_	1	91.65	2.96	(198, 151)	58.93	0.64	Myo10
45filoSkeleton_	1	91.65	0.89	(265, 146)	38.59	0.42	Myo10
45filoSkeleton_	1	91.65	1.35	(283, 154)	31.96	0.35	Myo10
45filoSkeleton_	1	91.65	1.78	(264, 145)	28.14	0.31	Myo10
45filoSkeleton_	1	91.65	6.18	(301, 155)	152.19	1.66	Myo10
45filoSkeleton_	1	91.65	1.98	(249, 140)	59	0.64	Myo10
45filoSkeleton_	1	91.65	8.1	(301, 155)	122.02	1.33	Myo10
45filoSkeleton_	1	91.65	0.55	(220, 125)	84.17	0.92	Myo10
45filoSkeleton_	1	91.65	1.7	(208, 130)	55.15	0.6	Myo10
45filoSkeleton_	1	91.65	1.52	(210, 129)	50.26	0.55	Myo10
45filoSkeleton_	1	91.65	3.87	(264, 146)	50.24	0.55	Myo10
45filoSkeleton_	1	91.65	5.73	(249, 137)	198.96	2.17	Myo10
45filoSkeleton_	1	91.65	8.14	(237, 128)	107.67	1.17	Myo10
46filoSkeleton_	1	45.9	1.56	(196, 462)	111.88	2.44	Myo10
46filoSkeleton_	1	45.9	1.34	(258, 450)	28.24	0.62	Myo10
46filoSkeleton_	1	45.9	0.45	(146, 442)	28.27	0.62	Myo10
46filoSkeleton_	1	45.9	0.44	(310, 423)	50.5	1.1	Myo10
46filoSkeleton_	1	45.9	1.78	(313, 399)	25.39	0.55	Myo10
46filoSkeleton_	1	45.9	1.11	(305, 373)	25.93	0.56	Myo10
46filoSkeleton_	1	45.9	1.74	(106, 358)	26.36	0.57	Myo10
46filoSkeleton_	1	45.9	1.51	(89, 346)	24.95	0.54	Myo10
46filoSkeleton_	1	45.9	4.79	(307, 366)	89.61	1.95	Myo10
46filoSkeleton_	1	45.9	1.7	(67, 318)	32.79	0.71	Myo10
46filoSkeleton_	1	45.9	2.32	(359, 280)	30	0.65	Myo10
46filoSkeleton_	1	45.9	0.55	(360, 281)	30.5	0.66	Myo10
46filoSkeleton_	1	45.9	0.66	(491, 259)	43.61	0.95	Myo10
46filoSkeleton_	1	45.9	0.33	(457, 257)	38.25	0.83	Myo10
46filoSkeleton_	1	45.9	0.44	(51, 196)	32.13	0.7	Myo10
46filoSkeleton_	1	45.9	0.49	(565, 173)	81.35	1.77	Myo10
46filoSkeleton_	1	45.9	1.19	(561, 149)	39.83	0.87	Myo10
46filoSkeleton_	1	45.9	1	(57, 148)	22.57	0.49	Myo10
46filoSkeleton_	1	45.9	3.1	(564, 129)	114.21	2.49	Myo10
46filoSkeleton_	1	45.9	2.65	(65, 142)	52.27	1.14	Myo10
46filoSkeleton_	1	45.9	0.44	(541, 106)	51.5	1.12	Myo10
46filoSkeleton_	1	45.9	3.5	(564, 120)	86.93	1.89	Myo10
46filoSkeleton_	1	45.9	0.44	(504, 93)	79.91	1.74	Myo10
46filoSkeleton_	1	45.9	2.87	(89, 110)	22.78	0.5	Myo10
46filoSkeleton_	1	45.9	0.99	(160, 80)	34.44	0.75	Myo10
46filoSkeleton_	1	45.9	0.31	(454, 77)	43.4	0.95	Myo10
46filoSkeleton_	1	45.9	0.7	(415, 46)	81.16	1.77	Myo10
46filoSkeleton_	1	45.9	0.86	(350, 21)	35.34	0.77	Myo10
46filoSkeleton_	1	45.9	0.95	(336, 1)	37.47	0.82	Myo10
47filoSkeleton_	1	91.72	2.6	(110, 533)	86.04	0.94	Myo10
47filoSkeleton_	1	91.72	1.67	(128, 537)	47.14	0.51	Myo10
47filoSkeleton_	1	91.72	0.31	(109, 533)	34.4	0.38	Myo10
47filoSkeleton_	1	91.72	0.49	(85, 493)	72.12	0.79	Myo10
47filoSkeleton_	1	91.72	2.96	(83, 494)	93.42	1.02	Myo10
47filoSkeleton_	1	91.72	0.88	(77, 474)	28.76	0.31	Myo10
47filoSkeleton_	1	91.72	1.13	(160, 459)	21.11	0.23	Myo10
47filoSkeleton_	1	91.72	1.5	(105, 397)	24.32	0.27	Myo10
47filoSkeleton_	1	91.72	1.34	(214, 372)	30.62	0.33	Myo10
47filoSkeleton_	1	91.72	0.98	(122, 366)	34.4	0.38	Myo10
47filoSkeleton_	1	91.72	0.55	(146, 304)	51.5	0.56	Myo10
47filoSkeleton_	1	91.72	0.77	(144, 278)	32	0.35	Myo10
47filoSkeleton_	1	91.72	1.49	(145, 269)	37.97	0.41	Myo10
47filoSkeleton_	1	91.72	1.29	(139, 245)	103.4	1.13	Myo10
47filoSkeleton_	1	91.72	2.1	(532, 235)	37.25	0.41	Myo10
47filoSkeleton_	1	91.72	1.23	(516, 240)	27.52	0.3	Myo10
47filoSkeleton_	1	91.72	1.74	(540, 216)	21	0.23	Myo10
47filoSkeleton_	1	91.72	1.21	(453, 215)	34.6	0.38	Myo10
47filoSkeleton_	1	91.72	0.66	(145, 198)	158.17	1.72	Myo10
47filoSkeleton_	1	91.72	1.58	(533, 153)	21.33	0.23	Myo10
47filoSkeleton_	1	91.72	0.74	(534, 132)	60.5	0.66	Myo10
47filoSkeleton_	1	91.72	0.91	(184, 116)	23.77	0.26	Myo10
47filoSkeleton_	1	91.72	0.89	(533, 109)	57.92	0.63	Myo10
47filoSkeleton_	1	91.72	0.25	(514, 96)	137	1.49	Myo10
47filoSkeleton_	1	91.72	2.14	(525, 105)	130.38	1.42	Myo10
47filoSkeleton_	1	91.72	1.98	(524, 105)	135.13	1.47	Myo10
47filoSkeleton_	1	91.72	1.17	(500, 75)	52.6	0.57	Myo10
47filoSkeleton_	1	91.72	0.77	(359, 69)	94.88	1.03	Myo10
47filoSkeleton_	1	91.72	0.35	(411, 56)	120.25	1.31	Myo10
47filoSkeleton_	1	91.72	0.56	(268, 55)	34.22	0.37	Myo10
47filoSkeleton_	1	91.72	1.45	(487, 61)	56.91	0.62	Myo10
47filoSkeleton_	1	91.72	1.48	(462, 56)	23.12	0.25	Myo10
47filoSkeleton_	1	91.72	1.43	(277, 55)	39.27	0.43	Myo10
47filoSkeleton_	1	91.72	4.43	(249, 73)	111.45	1.22	Myo10
47filoSkeleton_	1	91.72	2.64	(276, 53)	67.41	0.73	Myo10
4filoSkeleton_	1	64.9	0.64	(437, 503)	116.8	1.8	Myo10
4filoSkeleton_	1	64.9	0.44	(408, 494)	46.57	0.72	Myo10
4filoSkeleton_	1	64.9	0.98	(464, 487)	206.9	3.19	Myo10
4filoSkeleton_	1	64.9	0.44	(373, 478)	76.92	1.19	Myo10
4filoSkeleton_	1	64.9	0.93	(256, 465)	95.42	1.47	Myo10
4filoSkeleton_	1	64.9	1.41	(328, 453)	34.09	0.53	Myo10
4filoSkeleton_	1	64.9	1.5	(232, 419)	151.27	2.33	Myo10
4filoSkeleton_	1	64.9	2.51	(87, 351)	129.37	1.99	Myo10
4filoSkeleton_	1	64.9	0.89	(85, 354)	121.67	1.87	Myo10
4filoSkeleton_	1	64.9	8.48	(91, 308)	72.14	1.11	Myo10
4filoSkeleton_	1	64.9	6.39	(90, 308)	29.57	0.46	Myo10
4filoSkeleton_	1	64.9	1.51	(511, 337)	38.5	0.59	Myo10
4filoSkeleton_	1	64.9	0.88	(491, 316)	58.5	0.9	Myo10
4filoSkeleton_	1	64.9	2.65	(90, 308)	160.68	2.48	Myo10
4filoSkeleton_	1	64.9	3.73	(99, 278)	61.62	0.95	Myo10
4filoSkeleton_	1	64.9	1.55	(480, 288)	45.25	0.7	Myo10
4filoSkeleton_	1	64.9	1.25	(451, 281)	181.7	2.8	Myo10
4filoSkeleton_	1	64.9	0.89	(432, 267)	145.65	2.24	Myo10
4filoSkeleton_	1	64.9	1.28	(398, 245)	216.16	3.33	Myo10
4filoSkeleton_	1	64.9	1.57	(131, 233)	83.4	1.28	Myo10
4filoSkeleton_	1	64.9	1.88	(155, 229)	189.35	2.92	Myo10
4filoSkeleton_	1	64.9	1.23	(226, 216)	102.34	1.58	Myo10
4filoSkeleton_	1	64.9	1.8	(370, 210)	39.12	0.6	Myo10
4filoSkeleton_	1	64.9	0.44	(284, 204)	157.45	2.43	Myo10
4filoSkeleton_	1	64.9	4.03	(151, 226)	76.63	1.18	Myo10
4filoSkeleton_	1	64.9	2.31	(336, 205)	154.36	2.38	Myo10
4filoSkeleton_	1	64.9	1.98	(289, 202)	105.67	1.63	Myo10
4filoSkeleton_	1	64.9	3.06	(354, 206)	125.58	1.93	Myo10
4filoSkeleton_	1	64.9	3.85	(319, 198)	203.93	3.14	Myo10
4filoSkeleton_	1	64.9	4.03	(319, 198)	187.33	2.89	Myo10
5filoSkeleton_	1	34.67	1.84	(506, 777)	31.09	0.9	Myo10
5filoSkeleton_	1	34.67	1.99	(428, 771)	151.92	4.38	Myo10
5filoSkeleton_	1	34.67	3.12	(383, 756)	137.33	3.96	Myo10
5filoSkeleton_	1	34.67	1.21	(409, 770)	52.8	1.52	Myo10
5filoSkeleton_	1	34.67	0.67	(492, 776)	133.05	3.84	Myo10
5filoSkeleton_	1	34.67	3.54	(359, 749)	80.42	2.32	Myo10
5filoSkeleton_	1	34.67	1.31	(472, 762)	97.62	2.82	Myo10
5filoSkeleton_	1	34.67	0.55	(480, 764)	101.53	2.93	Myo10
5filoSkeleton_	1	34.67	0.56	(472, 763)	132.56	3.82	Myo10
5filoSkeleton_	1	34.67	1.34	(519, 753)	51.88	1.5	Myo10
5filoSkeleton_	1	34.67	0.55	(390, 758)	82.22	2.37	Myo10
5filoSkeleton_	1	34.67	2.35	(528, 748)	36.37	1.05	Myo10
5filoSkeleton_	1	34.67	0.4	(458, 754)	51.41	1.48	Myo10
5filoSkeleton_	1	34.67	1.69	(359, 748)	48.66	1.4	Myo10
5filoSkeleton_	1	34.67	1.59	(360, 749)	38.77	1.12	Myo10
5filoSkeleton_	1	34.67	0.86	(530, 750)	30	0.87	Myo10
5filoSkeleton_	1	34.67	1.56	(344, 742)	174.85	5.04	Myo10
5filoSkeleton_	1	34.67	2.6	(539, 725)	34.24	0.99	Myo10
5filoSkeleton_	1	34.67	0.74	(340, 729)	54.57	1.57	Myo10
5filoSkeleton_	1	34.67	2.93	(532, 721)	31.67	0.91	Myo10
5filoSkeleton_	1	34.67	0.49	(535, 724)	71.26	2.06	Myo10
5filoSkeleton_	1	34.67	1.88	(333, 708)	72.15	2.08	Myo10
5filoSkeleton_	1	34.67	1.29	(574, 694)	51.33	1.48	Myo10
5filoSkeleton_	1	34.67	3.29	(333, 708)	111.85	3.23	Myo10
5filoSkeleton_	1	34.67	0.4	(537, 693)	54.33	1.57	Myo10
5filoSkeleton_	1	34.67	0.64	(587, 688)	54.72	1.58	Myo10
5filoSkeleton_	1	34.67	1.11	(589, 657)	72.35	2.09	Myo10
5filoSkeleton_	1	34.67	0.25	(588, 654)	94.38	2.72	Myo10
5filoSkeleton_	1	34.67	1.3	(316, 634)	46.1	1.33	Myo10
5filoSkeleton_	1	34.67	1.21	(307, 621)	23.58	0.68	Myo10
[truncated: 168 more rows]
