# Supplementary material for: filoVision – using deep learning and tip markers to automate filopodia analysis
Source: J Cell Sci. 2024 Feb 27;137(4):jcs261274. doi: 10.1242/jcs.261274 (PMC10941656; doi:10.1242/jcs.261274)
Supplement: Table S6. — Body IoU scores, body F1-scores, and filopodia counts for 56 individual cells (30 COS-7 and 26 U2-OS) in 52 images analyzed by the default filoTips model and the filoTips model fine tuned to U2-OS and COS-7 cells. IoU scores and F1-scores for cell body are each compared to ground truths. [file joces-137-261274-TableS6.xlsx]

## Sheet: F1 scores and IoU
Default body F1-score	Finetune body F1-score	Default body IoU	Finetune body IoU		Average Default F1-score	Average Finetune F1-score	Average Default IoU Score	Average Finetune IoU score
0.981137	0.994483	0.962972	0.989026		0.891347	0.945647	0.818238	0.901381
0.987471	0.991913	0.975253	0.983956
0.965698	0.987445	0.93367	0.975201
0.975403	0.98325	0.951987	0.967052
0.987198	0.989243	0.97472	0.978715
0.975758	0.975814	0.952664	0.95277
0.974952	0.989978	0.951128	0.980155
0.915276	0.950761	0.843788	0.906143
0.960507	0.978168	0.924015	0.957268
0.871454	0.963502	0.772192	0.929574
0.959335	0.936271	0.921847	0.880178
0.8968	0.945196	0.812909	0.896086
0.938345	0.975038	0.883851	0.951293
0.96763	0.987124	0.937289	0.974576
0.965502	0.990586	0.933305	0.981347
0.967849	0.994263	0.937702	0.988592
0.667735	0.951974	0.501203	0.90835
0.660783	0.919936	0.49341	0.851742
0.941055	0.985283	0.888672	0.970993
0.975431	0.979292	0.952041	0.959424
0.900223	0.994333	0.818551	0.988731
0.810121	0.9344	0.680843	0.876877
0.974133	0.976479	0.94957	0.95404
0.936983	0.928075	0.881438	0.865801
0.967325	0.962516	0.936719	0.92774
0.908521	0.960928	0.832377	0.924795
0.932652	0.925729	0.873804	0.861728
0.938079	0.964066	0.88338	0.930625
0.817992	0.947672	0.692036	0.900549
0.971091	0.988928	0.943807	0.978098
0.949548	0.968302	0.903942	0.938552
0.930107	0.964278	0.869347	0.931021
0.602736	0.860629	0.431369	0.755354
0.852135	0.954194	0.742366	0.912401
0.804969	0.947322	0.673596	0.899917
0.887794	0.924232	0.798228	0.859136
0.68044	0.739068	0.515657	0.586128
0.956691	0.976674	0.916977	0.954412
0.95801	0.96541	0.919404	0.933133
0.922953	0.934269	0.856929	0.876647
0.651859	0.939889	0.483524	0.886595
0.923066	0.952178	0.857125	0.908721
0.934959	0.954979	0.877861	0.913837
0.896777	0.942825	0.812871	0.891835
0.963293	0.965544	0.929185	0.933383
0.935537	0.97528	0.878881	0.951752
0.877839	0.8721	0.782276	0.773207
0.81378	0.922069	0.686027	0.855406
0.884894	0.861506	0.793552	0.756707
0.686831	0.822649	0.523034	0.698729
0.911241	0.924356	0.836954	0.859351
0.632123	0.753241	0.46212	0.604159

## Sheet: Filopodia counts
Default model	Finetune model	Manual count			Default model and Manual Pearson Correlation	Finetune model and Manual Pearson Correlation
70	71	69			0.941281	0.979778
114	118	110
71	87	90
159	175	165
24	26	23
79	78	76
74	85	82
124	130	124
122	128	109
161	168	167
61	69	62
104	101	93
114	126	120
92	98	98
90	96	98
63	65	66
2	7	38
1	9	39
114	175	185
158	178	177
5	2	2
13	14	17
35	37	42
46	27	42
55	55	45
28	26	30
62	67	68
65	62	58
78	80	73
94	111	114
77	62	66
60	55	66
4	2	0
4	3	6
7	7	8
17	38	68
3	1	3
8	15	8
3	4	2
54	54	71
5	6	3
25	20	26
67	79	80
0	0	0
21	17	18
18	15	13
107	114	106
79	74	58
33	40	34
106	113	96
79	84	78
76	91	83
43	44	44
35	44	52
75	77	72
81	110	118
